# Supplementary material for: Comprehensive Identification of SUMO2/3 Targets and Their Dynamics during Mitosis
Source: PLoS One. 2014 Jun 27;9(6):e100692. doi: 10.1371/journal.pone.0100692 (PMC4074068; doi:10.1371/journal.pone.0100692)
Supplement: File S1 — List of all SUMO2 targets identified in this study. Related to Figure 2 and 3 . The excel-file contains all the proteins that have been classified as SUMO2/3 targets in screen I and screen II. (XLSX) [file pone.0100692.s002.xlsx]

## Sheet: Sheet1
Protein names	Gene names	Ratio Mitoitic exit/Negative control Screen I	Ratio Mitotic arrest/Negative control Screen I	Ratio Mitotic arrest/Mitotic exit Screen I	Ratio Mitoitic exit/Negative control Screen II	Ratio Mitotic arrest/Negative control Screen II	Ratio Mitotic arrest/Mitotic exit Screen II	Protein IDs	Peptide counts (all)	Sequence coverage [%]	Ratio Mitoitic exit/Negative control count Screen I	Ratio Mitotic arrest/Negative control count Screen I	Ratio Mitotic arrest/Mitotic exit count Screen I	Ratio Mitoitic exit/Negative control count Screen II	Ratio Mitotic arrest/Negative control count Screen II	Ratio Mitotic arrest/Mitotic exit count Screen II	Ratio Mitoitic exit/Negative control variability [%] Screen I	Ratio Mitotic arrest/Negative control variability [%] Screen I	Ratio Mitotic arrest/Mitotic exit variability [%] Screen I	Ratio Mitoitic exit/Negative control variability [%] Screen II	Ratio Mitotic arrest/Negative control variability [%] Screen II	Ratio Mitotic arrest/Mitotic exit variability [%] Screen II	PEP	Identified in Schimmel et al., 2014 - Early M	Identified in Schimmel et al., 2014 - Late M
Cyclic AMP-responsive element-binding protein 3-like protein 2;Processed cyclic AMP-responsive element-binding protein 3-like protein 2	CREB3L2				8.1564	1.4511	0.13583	Q70SY1-2;Q70SY1;Q96BA8-2;Q96BA8	3;3;1;1	8.5	1	1	1	3	3	3				37.73	42.931	40.707	8.0431e-08
Transcription initiation protein SPT3 homolog	SUPT3H	3.5617	0.55656	0.15626	21.358	3.2513	0.17789	O75486-2;O75486;O75486-3	4;4;3	20.2	2	2	2	6	6	6	8.2443	43.181	36.066	75.12	51.157	52.086	8.787e-14
STAGA complex 65 subunit gamma	SUPT7L	8.4311	0.99809	0.089381	11.886	2.6899	0.21339	O94864-2;O94864	8;8	19.4	5	5	5	15	16	16	163.73	133.54	49.026	83.041	87.36	31.771	3.1583e-101
Krueppel-like factor 12	KLF12				5.5346	1.1911	0.2152	Q9Y4X4;H0Y2X8;Q9Y4X4-2	2;2;1	6.2	0	0	0	2	2	2				89.159	94.99	4.1051	5.5796e-07
Zinc finger protein 444	ZNF444	18.144	2.9312	0.13189	19.984	4.3556	0.221	Q8N0Y2-2;Q8N0Y2	10;10	32.5	10	10	10	11	11	11	99.95	103.62	40.587	140.41	141.38	46.214	1.6034e-66		YES
Protein Wiz	WIZ	13.181	1.3217	0.10649	17.746	3.4818	0.22938	B7ZM82;B3KVH1;O95785;O95785-2	30;26;24;16	38.4	7	7	7	50	50	50	117.4	97.752	49.8	138.06	145.92	36.341	1.0762e-154
Zinc finger and BTB domain-containing protein 1	ZBTB1				3.436	0.87022	0.25327	Q9Y2K1;Q9Y2K1-2;G3V447;G3V2I8;G3V3N0	9;8;4;3;2	13.2	1	1	1	7	7	7				101.34	89.574	17.851	1.2912e-26
Protein kinase C-binding protein 1	ZMYND8	10.708	1.8705	0.17468	11.766	2.8675	0.25977	B7ZM62;Q9ULU4-14;Q9ULU4-12;Q9ULU4-5;Q9ULU4;Q9ULU4-10;Q9ULU4-8;Q9ULU4-9;Q9ULU4-13;Q9ULU4-11;Q9ULU4-7;F5H0X3;Q9ULU4-3;Q9ULU4-6;Q2HXV3;F8WAN7;E7ETU8;Q2HXV1;Q9ULU4-4;Q9ULU4-2;Q5TH12	17;17;17;17;17;17;16;16;16;16;16;16;15;14;14;14;14;13;12;6;2	19.7	2	2	2	28	28	28	80.36	89.499	8.6001	110.25	108.12	35.545	1.4605e-84
DNA helicase INO80	INO80				5.5388	1.569	0.27071	Q9ULG1;H0YMN5;F8W9J2	8;4;1	5.5	1	1	1	12	12	12				51.185	45.75	18.979	1.4232e-29
Zinc finger and BTB domain-containing protein 10	ZBTB10				8.208	2.2636	0.27578	Q96DT7;Q96DT7-2;H0YBE6;Q96DT7-3;Q96DT7-4	8;7;5;5;4	16.9	1	1	1	9	9	9				105.19	100	36.603	7.3216e-29
Mis18-binding protein 1	MIS18BP1				6.5233	1.8054	0.27676	G5E9K5;Q6P0N0	2;2	4.2	0	0	0	2	2	2				86.848	55.248	35.999	0.0001448	YES	YES
		17.327	3.1016	0.17271	11.897	3.0851	0.28614	Q02447-3	5	13.3	6	6	6	5	5	5	67.736	45.622	26.192	75.102	61.524	26.538	1.1779e-129
Zinc finger E-box-binding homeobox 2	ZEB2				24.227	7.2284	0.29916	E7EUW9;F5H814;O60315	2;2;2	3.1	1	1	1	3	3	3				49.355	46.439	4.9992	1.1412e-06
Nuclear factor related to kappa-B-binding protein	NFRKB	10.742	1.6201	0.12113	15.399	4.5566	0.30604	Q6P4R8-3;Q6P4R8;Q6P4R8-2;E9PQ59;E9PJG2;E9PJU3;E9PQB0	29;29;29;17;4;3;1	34.6	6	6	6	69	69	69	97.599	104.07	34.302	95.618	96.268	56.15	1.3712e-180
Zinc finger protein 579	ZNF579	2.1961	1.0723	0.14821	13.055	4.3196	0.31469	Q8NAF0	12	24.7	5	5	5	23	23	23	102.06	82.376	76.051	95.343	97.841	43.624	3.1349e-69
MBT domain-containing protein 1	MBTD1				8.2092	2.8831	0.31752	Q05BQ5;B5ME21;Q05BQ5-3;Q05BQ5-2;F8WB85	8;8;7;6;1	15.6	1	1	1	10	10	10				124.41	118.67	18.612	5.2493e-68
Chromodomain-helicase-DNA-binding protein 9	CHD9				5.8329	1.7867	0.31831	Q3L8U1-2;Q3L8U1-3;Q3L8U1;C9JR69	35;35;35;10	13.2	0	0	0	38	38	38				83.785	80.625	52.84	2.5051e-171
Uncharacterized protein C14orf93	C14orf93	12.622	4.4575	0.35315	20.587	9.0481	0.32532	G3V396;G3V4W6;G3V2P0;Q9H972-2;Q9H972	1;1;1;1;1	12.3	2	2	2	4	4	4	55.274	26.194	28.851	84.232	88.905	36.7	0.00049843
Zinc finger protein 24	ZNF24	5.569	1.1172	0.18066	17.912	7.2805	0.3305	P17028;P17028-2	9;3	28	11	11	11	10	10	10	124.56	95.281	51.986	139.11	101.86	45.13	1.3665e-62
Zinc finger protein 189	ZNF189	1.6447	0.65555	0.49918	12.277	4.4994	0.33381	O75820-2;O75820;O75820-3;O75820-4	12;12;11;11	21.4	4	4	4	18	18	18	56.997	38.503	73.132	105.62	90.942	67.804	9.2772e-35
Zinc finger protein 165	ZNF165	18.898	3.2482	0.17188	9.9669	3.4202	0.33604	P49910	4	12.4	2	2	2	6	6	6	62.351	12.753	74.722	82.895	75.013	9.2983	4.8144e-12
Male-specific lethal 2 homolog	MSL2				9.4555	3.5073	0.3382	Q9HCI7;G5E9I1	4;3	10.9	0	0	0	4	4	4				63.545	143.84	103.58	2.0157e-18
Zinc finger and BTB domain-containing protein 44	ZBTB44				6.9632	2.5381	0.34491	Q8NCP5-3;Q8NCP5-4;Q8NCP5-2;Q8NCP5;H0YEM9;G8JLC8;H0YCZ0	5;5;5;5;5;4;3	10.8	1	1	1	3	3	3				40.259	13.827	34.425	3.2778e-09
BEN domain-containing protein 3	BEND3	10.977	2.531	0.15035	16.994	6.2226	0.35038	Q5T5X7	31	40.8	37	37	37	121	121	121	107.13	103.01	63.924	112.5	111.47	22.58	4.2658e-296
Ras-responsive element-binding protein 1	RREB1				7.3203	2.4762	0.3505	Q92766;Q92766-2;Q92766-3;C9JU34;Q92766-4	14;13;11;7;4	12	1	1	1	24	24	24				103.33	86.4	33.774	1.6108e-48
Sal-like protein 4	SALL4	13.942	1.6714	0.1411	14.293	4.7403	0.35242	Q9UJQ4;A2A2D8;Q6Y8G5	24;13;7	31.1	12	10	10	69	69	69	71.831	50.836	54.806	95.728	84.17	39.607	6.1892e-181
Zinc finger protein 498	ZNF498				4.3513	1.2884	0.35509	Q6NSZ9;Q6NSZ9-2;Q6NSZ9-3;Q6NSZ9-4	5;4;3;1	12.1	1	1	1	16	16	16				109.46	103.79	53.168	7.4047e-33
Homeobox protein cut-like 1	CUX1				8.1946	2.0355	0.35836	P39880-5;P39880-2;P39880;P39880-3;P39880-6;P39880-4;H0YL76;G3V1Z6;Q13948;H0YMA9;Q13948-2;O14529	11;11;11;11;10;10;5;5;5;5;4;1	11.1	0	0	0	15	15	15				102.89	142.66	74.559	1.356e-56
Transcription intermediary factor 1-beta	TRIM28	17.098	4.296	0.23715	22.012	8.3618	0.35943	Q13263;Q13263-2	39;38	59.9	92	92	92	286	286	286	128.73	109.9	49.98	106.79	97.004	29.284	0
Interferon regulatory factor 2-binding protein-like	IRF2BPL	4.08	0.87103	0.23867	13.788	4.9673	0.36028	Q9H1B7	3	5.5	3	3	3	3	3	3	65.155	62.391	14.717	27.552	19.155	14.22	2.3467e-08
Zinc finger and BTB domain-containing protein 9	ZBTB9	5.6427	0.83212	0.28277	6.1802	2.0108	0.3641	Q96C00	8	23.3	7	7	7	15	15	15	142.31	113.78	97.75	123.51	100.11	61.155	4.8006e-36
Zinc finger protein 462	ZNF462				6.8758	2.3563	0.3687	Q96JM2;Q96JM2-3;F5H0Z0;Q96JM2-2	5;5;1;1	2.1	0	0	0	6	6	6				75.584	52.916	28.889	4.6962e-08
Male-specific lethal 1 homolog	MSL1				4.1755	1.2519	0.37209	Q68DK7;Q68DK7-3;Q68DK7-2	2;1;1	5.7	1	1	1	5	5	5				144.56	168.63	26.807	2.1928e-05
Myb/SANT-like DNA-binding domain-containing protein 2	MSANTD2				4.1687	1.8691	0.37247	Q6P1R3-3;Q6P1R3;Q6P1R3-2;B4E1M0;E9PPE2	3;3;2;1;1	7.7	1	1	1	5	5	5				55.901	54.829	29.016	4.6674e-11		YES
General transcription factor II-I	GTF2I	25.438	4.1827	0.1481	22.943	8.7376	0.37452	P78347-2;P78347-4;P78347-3;P78347;B4DH52;Q86U51;C9J6M0;G8JLD9;Q86UP8-3;Q86UP8;Q6EKJ0;Q86UP8-2;Q6EKJ0-2;Q86UP8-5	59;59;59;59;58;12;2;2;2;2;2;1;1;1	56	93	92	92	340	340	340	130.56	114.18	41.026	111.78	105.61	21.075	0
Transcriptional repressor p66-beta	GATAD2B				3.6982	1.3892	0.37565	Q8WXI9	4	9.8	0	0	0	2	2	2				271.88	290.89	18.47	1.9909e-30
BCL-6 corepressor-like protein 1	BCORL1				7.131	2.7076	0.37665	Q5H9F3-2;Q5H9F3;Q5H9F3-3	2;2;2	1.5	0	0	0	6	6	6				74.411	55.176	63.984	8.4978e-06
Cell division cycle-associated protein 2	CDCA2				9.4565	3.008	0.37739	E9PEI0;Q69YH5	2;2	2.5	0	0	0	4	4	4				84.083	54.092	35.657	5.7994e-07		YES
Transcription initiation factor TFIID subunit 5	TAF5	3.7175	1.2275	0.30603	7.3184	2.3768	0.38019	Q15542;Q15542-2	6;5	10	2	2	2	6	6	6	3.4949	15.371	9.1231	23.803	20.934	16.766	1.5412e-33
Zinc fingers and homeoboxes protein 1	ZHX1				7.0162	2.6207	0.38187	Q9UKY1;H0YB50	4;3	6.5	0	0	0	8	8	8				88.839	88.678	8.6979	2.3939e-10
Transcription factor jun-D	JUND				12.583	4.8351	0.38425	P17535	6	28	1	1	1	2	2	2				42.129	59.484	5.2966	4.1788e-64
Transcription factor MafF	MAFF	13.002	4.3283	0.33288	10.59	4.0737	0.38469	Q9ULX9;B0QY70;B4DV49;B0QY71	4;3;3;2	31.7	3	3	3	4	4	4	127.07	139.45	9.9326	73.477	84.735	10.464	3.879e-18		YES
Zinc finger protein 182	ZNF182	2.0709	0.94476	0.40628	10.36	3.5891	0.38512	Q96QH7;P17025;Q8NDW4;E9PHQ4;Q2M3X9;Q9HCZ1	12;12;2;1;1;1	16.6	6	6	6	14	14	14	103.3	62.202	105.45	133.62	105.43	35.747	6.4414e-25
Transcription factor ETV6	ETV6	10.921	1.8342	0.23783	7.4068	2.8744	0.38808	P41212;H0YG25	9;2	19.5	10	10	10	5	5	5	96.037	98.608	48.802	106.56	101.97	17.269	7.0386e-36
Transcription factor AP-1	JUN	3.6025	0.8834	0.35668	15.015	4.914	0.39	P05412	6	23.3	4	4	4	5	5	5	61.972	80.12	47.726	96.018	81.169	32.696	5.1794e-98		YES
Transcriptional repressor p66-alpha	GATAD2A				13.358	6.0854	0.39629	Q86YP4-2;Q86YP4;B5MC40;B4DKZ7;F5H7D9;C9JVY3;C9JMI3;C9JGN4;C9JHD7;C9JJK9	12;12;12;8;6;3;3;3;3;3	29.3	1	1	1	10	10	10				95.084	96.549	13.629	4.8356e-82
YEATS domain-containing protein 2	YEATS2	4.7938	1.2459	0.2599	13.775	6.0386	0.39653	Q9ULM3;H0Y6M6	14;2	14.3	2	2	2	24	24	24	41.275	57.874	16.683	132.96	140.06	25.092	2.5643e-68
Transcription factor MafG	MAFG	42.353	11.523	0.25255	37.301	15.155	0.39766	O15525	9	55.6	20	20	20	34	34	34	185.79	177.28	15.087	142.25	148.24	7.5386	5.5375e-42
PR domain zinc finger protein 2	PRDM2				18.137	6.3843	0.39971	Q5THJ1;Q13029-3;Q13029-2;A8MWY4;A8MW16;Q13029	3;3;3;3;3;3	3.3	0	0	0	5	5	5				163.2	152.17	16.562	5.0023e-10
Interferon regulatory factor 2-binding protein 2	IRF2BP2	8.4975	2.6842	0.32422	9.7807	4.7473	0.40008	Q7Z5L9-2;Q7Z5L9	6;6	20.1	6	6	6	13	13	13	76.976	56.155	33.677	131.36	124.7	12.238	7.9308e-132
Forkhead box protein C1	FOXC1				6.377	2.5356	0.40019	Q12948;A3KPE3;O43638	4;2;1	12.5	1	1	1	5	5	5				81.2	82.659	25.755	9.1611e-48
Zinc finger and BTB domain-containing protein 43	ZBTB43	3.0225	0.88712	0.34439	3.9213	1.5877	0.4007	O43298;Q5JU97	9;7	26.3	11	11	11	18	18	18	58.875	48.699	68.651	77.267	75.525	25.937	2.4503e-63
PHD finger protein 12	PHF12				6.7001	2.6876	0.40113	Q96QT6-4;Q96QT6	2;2	4.4	1	1	1	2	2	2				88.418	94.625	3.5509	2.7524e-06
Transcription factor AP-2 gamma	TFAP2C	8.5653	5.9784	0.38355	12.368	5.068	0.40976	Q92754;B4DWK3	6;5	15.1	3	2	2	2	2	2	160.67	100.17	16.17	119.14	119.79	0.5519	7.1308e-43
Zinc finger MYM-type protein 2	ZMYM2				8.3575	2.6985	0.41633	Q5W0Q3;C9JYC9;Q9UBW7	5;5;5	7.5	0	0	0	5	5	5				83.313	84.774	19.878	6.2659e-15
Zinc finger protein 35	ZNF35	2.2426	1.5892	0.70766	2.842	1.6504	0.41886	P13682;B4DUB8;C9JGR2;C9JGS9	11;8;3;1	28.3	8	8	8	26	26	26	84.163	37.491	53.86	106.49	101.97	35.924	1.1618e-46
Zinc finger transcription factor Trps1	TRPS1	7.9304	2.2951	0.24742	9.3034	4.0929	0.41922	Q9UHF7;Q9UHF7-3;Q9UHF7-2;E5RFF3;E5RJ97;H0YC29;H0YAV4;C9J6L7;E7EVN4;F8W8T0	19;19;19;15;12;9;7;1;1;1	19.2	7	7	7	33	33	33	20.254	30.696	46.498	93.586	89.188	22.953	5.3116e-87
Cyclic AMP-dependent transcription factor ATF-7	ATF7	6.0987	1.1096	0.19162	10.193	4.3373	0.41957	P17544-4;P17544-2;B2RMP1;P17544-3;P17544;B8ZZU6;G8JLM5;P15336;P17544-5;A4D7U5;Q96JT8;P15336-2;Q3B7B7;B3KY57;H0YFV2;Q8TAR1;A4D7V1;E9PEK8;Q02930-4;F5H629;E9PBF9	10;10;10;9;9;3;3;3;2;2;2;2;2;2;1;1;1;1;1;1;1	41	6	6	6	14	14	14	73.56	57.387	42.514	132.75	129.08	23.052	1.8612e-81
Zinc finger protein 646	ZNF646	9.0906	1.8239	0.20064	8.2638	3.2442	0.42237	O15015	25	17.9	2	2	2	54	54	54	28.953	27.155	0.66778	76.43	58.122	26.062	6.1042e-129
Zinc finger and BTB domain-containing protein 2	ZBTB2	11.777	1.901	0.16142	7.8969	2.7726	0.42373	Q8N680	5	16.9	5	5	5	8	8	8	132.7	66.885	75.56	137.63	122.03	26.418	5.6435e-36
Lethal(3)malignant brain tumor-like protein 2	L3MBTL2	8.1991	1.4337	0.19245	12.215	5.7311	0.42557	Q969R5;Q969R5-2;Q969R5-3;H0Y5M2	14;11;11;4	21.4	5	5	5	28	28	28	104.44	106.79	14.167	105.32	99.388	20.396	1.9774e-74
Transcription factor MafK	MAFK	8.2238	1.9968	0.25688	25.483	9.775	0.42753	O60675	8	48.1	6	6	6	12	12	12	171.05	158.95	25.047	109.22	112.87	12.784	2.6443e-80
Exosome component 10	EXOSC10	8.5432	2.167	0.28286	9.132	4.357	0.42928	Q01780;Q01780-2;B4DKG8	25;24;20	36.7	10	10	10	37	37	37	43.908	37.196	14.653	74.279	67.416	25.245	8.8187e-129
Zinc finger E-box-binding homeobox 1	ZEB1				10.129	4.4908	0.4295	F5H8J0;F5H838;F5H4I8;F5H1R1;Q5VZ84;E9PCM7;F5H2R1;P37275;Q2KJ05;H0YME0;H0YKM9;G3V1R3;H0YMN2;H0YND9;F6TDF5	5;5;5;5;5;5;5;5;5;4;4;4;1;1;1	10.1	0	0	0	7	7	7				93.519	104.28	18.048	2.1304e-18
Zinc finger protein 644	ZNF644	3.1005	1.05	0.60704	7.1226	3.0962	0.43274	Q9H582;Q9H582-2;F5GWV4;Q9H582-3;C9JFB1;F5H7T9	28;22;10;6;6;5	26.8	5	5	5	64	64	64	54.021	43.366	49.956	71.11	85.275	37.749	2.4259e-207
Chromobox protein homolog 3	CBX3	5.1882			20.179	10.215	0.43444	Q13185;C9JMM0;B8ZZ43	5;1;1	30.1	2	1	1	5	5	5	10.164			66.675	75.186	16.351	2.5026e-25
Ligand-dependent corepressor	LCOR	10.565	2.6428	0.25014	9.9328	3.8298	0.44031	Q96JN0-2;Q96JN0	4;4	17	2	2	2	5	5	5	80.809	17.325	52.74	67.076	62.029	12.565	1.4333e-20
Lysine-specific demethylase 2B	KDM2B	6.3967	1.6273	0.23415	6.8813	2.9819	0.44077	Q8NHM5;B4DSN4;A8MRS1;Q8NHM5-2;E7ET57;Q8NHM5-3;E7EML5;Q1RLM7;E9PBI6;F8WBN2	18;16;16;16;16;15;15;2;2;1	15.3	4	4	4	32	32	32	104.33	88.451	26.33	98.616	92.329	21.709	1.9359e-65
Zinc finger protein 282	ZNF282				3.815	1.6828	0.44111	Q9UDV7;E9PED1;B4DRI5	4;3;3	5.8	0	0	0	2	2	2				120.08	189.48	62.334	1.7273e-09
Forkhead box protein P4	FOXP4				30.846	13.633	0.44197	Q8IW55;B7ZBM3;Q7Z7F8;Q8IVH2;A2A312	4;4;4;4;1	7.6	1	1	1	2	2	2				13.976	35.529	53.583	6.6785e-12
Lysine-specific demethylase 5B	KDM5B;JARID1B	41.41	6.458	0.19632	20.306	7.5466	0.44198	Q9UGL1;Q9UGL1-2;B3KV94;F5H7Y2;F5GWZ5;B4E1Y0	27;27;20;20;4;1	19.6	3	3	3	57	57	57	144.76	115.04	45.697	99.626	96.232	31.193	1.3121e-86
Zinc finger protein 687	ZNF687	7.04	2.2155	0.31129	7.4091	3.51	0.44212	Q8N1G0;Q8N1G0-2;F8WCX2;H0Y5I5	15;14;11;10	16.7	4	4	4	41	41	41	67.842	44.945	26.762	77.841	66.154	35.579	2.0426e-119
Protein ZNF783;Zinc finger protein 212	ZNF783;ZNF212				3.1124	2.074	0.4446	C9J9J2;Q6ZMS7;Q9UDV6;Q75MW2-2;Q75MW2	6;5;3;2;2	7.7	0	0	0	6	6	6				118.76	120.26	34.904	9.7668e-12
Bromodomain-containing protein 8	BRD8	14.809	4.4155	0.19602	18.198	8.161	0.44512	B5MCW3;Q9H0E9-2;Q9H0E9;Q9H0E9-4;F8W820;Q9H0E9-3;H0Y2L9;H0YAH7;F8WBH2;C9JV05;H0YA84;F8WDX5;D6RID0;F8WCS7	16;16;16;15;13;7;7;4;3;2;2;1;1;1	22.9	6	6	6	37	37	37	104.56	75.345	43.793	117.63	109.29	20.092	2.3461e-96
Class E basic helix-loop-helix protein 40	BHLHE40				19.272	8.3238	0.44759	O14503	3	9.7	1	1	1	4	4	4				170.96	166.98	11.11	4.0417e-28		YES
Teashirt homolog 2	TSHZ2				3.3567	1.5029	0.44774	Q9NRE2	3	3.7	0	0	0	3	3	3				127.17	115.48	15.38	2.2292e-06
PHD finger protein 23	PHF23	14.901	3.8877	0.2609	12.548	5.6214	0.44799	B3KVH8;Q9BUL5;Q9BUL5-2;C9J6D8	4;4;2;2	6.5	2	2	2	2	2	2	129.33	25.775	108.3	2.5159	1.502	10.06	9.3784e-08
REST corepressor 1	RCOR1	4.6586	1.2142	0.254	8.6843	4.0209	0.44902	Q9UKL0;Q9P2K3-4;Q9P2K3;Q9P2K3-3;E9PQE5;E7ESC2;B4DV59;Q9P2K3-2;E9PR63;H0YF22	7;3;3;3;2;2;2;2;1;1	17.8	5	5	5	9	9	9	74.926	80.661	48.993	71.048	73.057	9.4393	3.2683e-19
Zinc finger protein 827	ZNF827	8.3876	2.8377	0.25108	13.099	5.5978	0.45119	Q17R98-2;Q17R98;Q17R98-3;G5E9Z1;E7ESI8;H0Y9K9	19;19;15;15;15;2	19.6	6	6	6	42	42	42	103.63	93.045	84.706	87.392	77.699	23.662	1.3098e-56
Histone deacetylase complex subunit SAP130	SAP130	34.7	7.1015	0.21559	18.962	8.4776	0.45363	Q9H0E3;B7ZLM3;Q9H0E3-2	5;5;3	5.6	4	4	4	9	9	9	132.97	68.246	42.109	145.77	138.32	19.505	7.639e-22
NGFI-A-binding protein 1	NAB1	3.641	1.1604	0.30668	5.6839	2.48	0.45669	Q13506;B8ZZS2;Q13506-2;F8W8J7;B4DKG1;H0Y4C5;C9JFF6;C9J3V0;C9JL92;C9JID4	8;6;5;5;3;3;1;1;1;1	19.3	10	10	10	18	18	18	91.846	114.72	48.06	84.686	85.416	45.982	4.9842e-53
Myocyte-specific enhancer factor 2D	MEF2D				7.1572	3.275	0.45759	Q14814-4;Q14814;Q05BX2;Q14814-6;Q14814-3;Q5T9U4;Q14814-5;Q14814-2	3;3;2;2;2;2;2;2	8.8	1	1	1	2	2	2				5.6642	5.1803	0.089806	3.643e-07
Transcription factor 12;Transcription factor 4	TCF12;TCF4				3.1775	1.4619	0.46009	F5H6Z6;Q99081;Q99081-3;H0YNQ5;F5H5E9;B4DZP2;H0YNP8;B4E1W1;P15884-2;Q99081-2;F5GY10;B4DUG3;B3KT62;B3KUC0;B7Z6Y1;B7Z5M6;B4DGI9;P15884;P15884-3;E9PGY0;E9PH57	2;2;2;1;1;1;1;1;1;1;1;1;1;1;1;1;1;1;1;1;1	4.1	0	0	0	2	2	2				83.925	41.561	37.104	2.304e-17
SWI/SNF-related matrix-associated actin-dependent regulator of chromatin subfamily E member 1-related	HMG20B				2.9613	1.9407	0.46059	Q9P0W2-2;Q9P0W2-3;Q9P0W2;B5MDG7	7;7;7;5	24.2	1	1	1	7	7	7				180.63	171.86	34.016	5.6122e-31
Zinc finger protein with KRAB and SCAN domains 1	ZKSCAN1	1.8469	0.80345	0.45358	3.5016	1.7756	0.46243	E9PC66;P17029;B3KRF7;C9JRM9	11;11;8;1	31.5	12	12	12	16	16	16	118.92	82.615	48.825	95.107	77.664	25.043	9.7161e-74
Myb/SANT-like DNA-binding domain-containing protein 4	MSANTD4	5.4477	1.0305	0.18916	11.788	5.7854	0.4664	Q8NCY6;E9PLV2;E9PKC8;E9PRK0	6;3;2;2	21.4	3	3	3	13	13	13	146.8	133.77	4.9642	46.742	48.794	14.461	8.4104e-44
Zinc finger protein 148	ZNF148	4.4428	1.4972	0.33699	8.3993	3.6813	0.46672	Q9UQR1;F5H173;C9K0U4;C9J6Y6;Q6PJ98;G5E9X2;C9JRX0	22;13;3;3;3;3;1	47.9	15	15	15	58	58	58	78.663	49.569	35.844	97.646	84.114	22.039	2.168e-303
Zinc finger protein 295	ZNF295	19.96	6.4645	0.32387	8.1825	4.3611	0.46795	Q9ULJ3;Q9ULJ3-2;E7EVF9	15;14;1	20.2	4	4	4	27	27	27	44.884	47.623	1.5777	99.607	95.773	23.916	1.6801e-63
Chromobox protein homolog 1	CBX1	6.6331	4.0958	0.28344	5.0372	6.0491	0.46973	P83916;E9PCS5;B5MD17;C9JWS9	5;5;4;3	24.9	4	3	3	11	11	11	121.92	21.72	70.887	128.36	125.94	53.207	6.119e-38
Bromodomain adjacent to zinc finger domain protein 1A	BAZ1A				7.9521	3.6695	0.47334	Q9NRL2-2;Q9NRL2;F5H239;H0YJP5	4;4;3;1	2.7	0	0	0	7	7	7				101.38	127.92	35.507	1.4243e-09
Zinc finger MYND domain-containing protein 11	ZMYND11	0.76692	0.90963	1.0684	2.9329	1.389	0.4736	F5H449;Q5BJG6;B0QZE2;Q5VUI0;Q15326;F6UH50;Q2LD45;B7Z293;E7ENI9;B7Z3Z1;E9PE09;E7EV75	12;12;12;12;12;12;12;10;10;8;2;2	24.9	11	11	11	17	17	17	105.29	38.425	79.258	130.57	111.7	43.223	1.1842e-92
Interferon regulatory factor 2-binding protein 1	IRF2BP1	23.963	8.1722	0.34104	12.781	5.1382	0.47376	Q8IU81	8	18.2	2	2	2	17	17	17	69.423	20.131	50.417	92.214	78.405	21.556	7.105e-26
MAX gene-associated protein	MGA	4.4519	2.2926	0.56094	5.852	2.8383	0.47508	Q8IWI9;E7ENI0;F5H7K2;Q8IWI9-2	29;29;28;5	13.7	2	2	2	41	41	41	169.08	81.696	108.01	79.78	84.922	32.098	1.7578e-119
Transcriptional repressor CTCF	CTCF	6.5124	1.8931	0.27209	9.1649	4.4117	0.47647	P49711;B5MC38;E9PD18;A6XGN1;A6XGN3;A6XGN0;Q8NI51;A6XGM2;A6XGL8;F5H2V8;E7EUE3;A6XGM3;A6XGM8	21;13;5;3;3;3;3;3;3;2;2;1;1	31.6	10	10	10	52	52	52	56.391	50.213	29.175	77.93	71.135	14.557	5.9539e-193
Histone deacetylase 1	HDAC1	5.3509	1.8703	0.33733	5.8398	2.8162	0.47821	Q13547;Q5TEE2;F5GXM1;F5H6V2;Q96G03	15;9;8;1;1	40.7	29	29	29	44	44	44	87.7	58.621	44.617	110.41	100.59	32.072	1.5973e-152
Zinc finger protein 800	ZNF800	5.6158	2.0214	0.418	5.2855	2.3366	0.47985	Q2TB10;C9JHX9;C9K0M9;C9JLY3	19;7;5;3	32.2	16	16	16	64	64	64	98.25	61.85	60.248	95.95	69.119	48.11	1.8123e-111
Zinc finger protein 263	ZNF263	7.777	1.7538	0.16285	8.4811	3.2183	0.48179	O14978;B4DI05;E9PQ92;E9PJ50;F5H183;Q15973-2;Q6ZT77;Q15973-4;F5GXU3;Q15973-1;Q5T2V5;Q96N95;Q9H4T2;Q15973;H0Y5S2;H0YG68;O95780-2;Q9UC06;F8W6Y9;E9PFJ5;O95780;C9JN71;B2ZWH0;Q6N045;Q14584;G3V1K9;P15621-2;G1K391;Q7Z7L9;F8W7T7;P15621-3;Q8N7K0-2;Q8N972;Q32M78;F8WAG4;Q2M218;P15621;Q8N7K0;H0Y892;Q6ZMW2;Q9HBT7;O75362	12;4;1;1;1;1;1;1;1;1;1;1;1;1;1;1;1;1;1;1;1;1;1;1;1;1;1;1;1;1;1;1;1;1;1;1;1;1;1;1;1;1	29.7	5	5	5	32	32	32	89.321	50.995	52.161	105.84	96.781	32.632	2.8832e-99
	FOXP1	11.604	3.8229	0.30507	13.63	6.4847	0.48527	G5E9V8;E7ETP1;C9J5T4;C9IYY1	17;8;4;3	36.5	20	20	20	50	50	50	94.12	88.667	27.938	114.89	113.72	30.442	0
Breast cancer metastasis-suppressor 1-like protein	BRMS1L	7.5287	1.8168	0.26942	8.0131	4.3142	0.48531	B2RD65;Q5PSV4;H0YHD0	9;9;7	36	10	10	10	22	22	22	79.379	70.025	25.979	86.18	93.893	21.124	1.2469e-48
ETS translocation variant 4;ETS translocation variant 1;ETS translocation variant 5	ETV4;ETV1;ETV5				4.0214	1.7793	0.48569	B7Z5J3;P43268;B7Z9P2;F5GXR2;B7Z5F4;E9PHB1;P50549-2;P50549;B5MCT2;P41161;B7Z7D7	2;2;1;1;1;1;1;1;1;1;1	5.8	1	1	1	5	5	5				165.29	146.21	35.346	1.0643e-11
CCAAT/enhancer-binding protein beta	CEBPB	12.866	5.2373	0.31308	7.5989	4.1353	0.48687	P17676	5	20.9	7	7	7	10	10	10	82.09	65.027	32.82	86.632	76.929	10.07	1.3531e-21		YES
MDS1 and EVI1 complex locus protein EVI1	MECOM				10.099	4.7656	0.49126	Q03112-5;Q03112-6;Q03112;Q03112-4;E7EQ57;Q03112-3;E7EUL6	7;7;7;7;7;7;6	7.9	0	0	0	10	10	10				55.05	54.277	14.201	5.3299e-36
Krueppel-like factor 5	KLF5	2.8534	2.0461	0.69709	14.349	6.023	0.49137	B4DL96;Q13887;A2TJX0;Q7Z3H8;B7Z4F7;O75840;E7EWH1;Q9Y5W3;Q13351	7;7;5;2;2;2;1;1;1	22.7	4	4	4	14	14	14	172.45	113.88	48.473	135.01	117.4	44.672	1.4768e-39		YES
Zinc finger protein 280C	ZNF280C	10.848	2.3999	0.26675	8.8557	4.634	0.49141	Q8ND82;Q9UJJ2;H0YN90;Q7Z6J5;Q86YH2	18;14;1;1;1	29	9	9	9	37	37	37	174.23	105.97	72.001	104.25	76.944	40.263	6.3133e-67
Cysteine-rich protein 2-binding protein	CSRP2BP	10.996	2.7063	0.24613	6.4462	3.0571	0.49345	Q9H8E8;Q9H8E8-2;D6RAU4	4;3;1	6.6	3	3	3	6	6	6	138.32	123.1	14.285	83.907	94.814	21.815	3.2177e-13
Integrator complex subunit 3	INTS3				3.0671	1.6496	0.49357	Q68E01-2;Q68E01;Q68E01-3;Q68E01-4	4;4;3;1	5	1	1	1	4	4	4				47.057	43.417	19.778	6.743e-16
Lysine-specific histone demethylase 1A	KDM1A				8.2329	4.2941	0.49464	O60341;O60341-2;F6S0T5	6;6;6	8.2	1	1	1	4	4	4				52.241	43.761	15.255	3.3441e-14
Myeloid zinc finger 1	MZF1				7.9477	3.9505	0.49706	P28698-2;P28698	3;3	10.1	1	1	1	4	4	4				114.73	120.77	12.855	4.4914e-10
Transcription intermediary factor 1-alpha	TRIM24	14.884	5.3774	0.33037	20.91	9.4143	0.49715	O15164-2;O15164;B4DYZ9;C9JPT4;E7ES63;F8WCX0	21;21;18;12;10;4	30.1	12	12	12	75	75	75	105.04	116.51	35.414	85.403	84.795	28.112	4.4427e-190
Enhancer of polycomb homolog 2	EPC2				7.0224	2.3045	0.49775	Q52LR7;E7ETK1;C9J1X4	5;2;2	7.3	1	1	1	5	5	5				75.013	80.085	22.75	4.6017e-15
SWI/SNF-related matrix-associated actin-dependent regulator of chromatin subfamily A member 5	SMARCA5				5.4717	3.5521	0.50382	F5GZI1;O60264;F6TQG2;E9PCY3;P28370-2;P28370	10;10;4;4;4;4	10.4	1	1	1	15	15	15				86.538	79.025	22.372	1.3284e-31
Protein polybromo-1	PBRM1				6.8813	3.8224	0.50443	Q86U86-5;Q86U86-4;Q86U86-7;Q86U86-3;Q86U86-9;Q86U86-2;Q86U86-8;Q86U86;E7EVG2;H0Y5B5;Q86U86-6;C9JPI5	7;7;7;7;7;7;7;7;6;5;4;1	4.4	1	1	1	12	12	12				76.292	81.072	26.979	2.4182e-13
SWI/SNF-related matrix-associated actin-dependent regulator of chromatin subfamily E member 1	SMARCE1	5.1239	3.2517	0.33399	11.598	5.8373	0.50537	C0IMW5;B4DFR4;Q969G3-2;B4DGM3;Q969G3	7;7;7;7;7	24.1	4	4	4	4	4	4	74.989	135.51	154.63	130.32	129.36	9.3651	5.6368e-22
Nucleosome-remodeling factor subunit BPTF	BPTF				8.0696	3.848	0.50575	Q12830-4;Q12830-2;Q12830;F5GXF5;F5H176;E9PE19;E7ETD6	8;8;8;4;4;1;1	3.1	0	0	0	11	11	11				71.648	60.949	19.424	6.4697e-18
Centromere protein C 1	CENPC1				4.4962	2.0202	0.50891	Q03188;H0Y8J2;Q6PIR0;H0Y9W1	9;6;4;2	11.9	1	1	1	12	12	12				66.538	63.784	40.988	1.7391e-28
Zinc finger protein 174	ZNF174	1.4264	0.57243	0.39601	2.1724	1.0673	0.50895	Q15697-2;Q15697	2;2	9	2	2	2	5	5	5	76.572	29.688	102.52	103.41	65.867	53.343	1.7431e-06
MORC family CW-type zinc finger protein 2	MORC2				6.7447	3.6128	0.5096	Q9Y6X9-2;Q9Y6X9	8;8	10.3	1	1	1	9	9	9				118.41	127.52	16.081	2.5062e-15
Chromatin modification-related protein MEAF6	MEAF6;C1orf149	1.1271	0.65166	0.5782	22.904	11.241	0.50978	Q9HAF1-2;Q9HAF1;B1AK64;Q9HAF1-3	3;3;3;3	11	2	2	2	5	5	5	118.86	18.822	91.108	65.645	62.798	5.1922	3.71e-08
General transcription factor 3C polypeptide 1	GTF3C1				4.1494	2.0468	0.51084	Q12789-3;Q12789	10;10	5.5	0	0	0	17	17	17				34.826	43.162	22.757	4.0132e-43
Formin-binding protein 4	FNBP4				4.2133	2.1611	0.51291	Q8N3X1;Q8N3X1-2	2;2	2.1	0	0	0	2	2	2				45.679	95.389	36.379	0.00022875
CCAAT/enhancer-binding protein delta	CEBPD	16.136	7.3935	0.4582	21.279	10.87	0.51301	P49716;Q504X4	5;1	17.8	2	2	2	4	4	4	98.16	19.081	80.795	81.25	83.056	1.0892	3.6823e-23		YES
Transcription factor jun-B	JUNB	9.6843	2.8278	0.23192	25.404	12.642	0.51307	P17275	8	36.3	9	9	9	11	11	11	86.025	97.455	46.491	121.37	146.11	58.938	5.4116e-125		YES
Zinc finger protein 106 homolog	ZFP106				10.449	5.1618	0.51379	Q9H2Y7;E9PE29;REV__Q5CZ79-2;REV__Q5VUR7;REV__Q5TYW2;REV__Q5SQ80;REV__Q5CZ79;REV__Q4UJ75	30;22;1;1;1;1;1;1	19.5	1	1	1	49	49	49				88.282	94.813	37.308	2.4831e-136
Zinc finger protein basonuclin-2	BNC2				3.9429	2.5763	0.51659	F5H586;B1APH0;Q6ZN30;B4E3J2;H0Y6W5;Q6ZN30-2;F5H8G9;Q06HC1;Q06HC4;F5GY04;Q01954	5;5;5;4;4;4;4;2;2;1;1	5.4	0	0	0	13	13	13				95.374	105.13	30.594	4.757e-13
Zinc finger protein Rlf	RLF	5.715	2.7746	0.28848	9.1714	5.2616	0.51815	Q13129	33	20.9	5	5	5	80	80	80	87.427	88.699	20.895	93.327	85.98	21.443	2.601e-143
Zinc finger and BTB domain-containing protein 20	ZBTB20	5.4345	1.3677	0.33585	10.466	7.0405	0.51935	Q9HC78-2;Q9HC78;C9JCX0	16;16;2	40.7	7	7	7	33	33	33	184.44	90.558	106.76	115.38	100.54	34.459	8.9196e-204
Zinc finger protein 592	ZNF592				2.6913	1.4839	0.52915	H0YM74;Q92610	3;3	4.9	0	0	0	4	4	4				21.109	10.368	11.832	7.6882e-16
Zinc finger protein 639	ZNF639	1.0157			2.1103	1.1921	0.52935	Q9UID6;C9J3R1;C9IZP0	3;1;1	9.3	2	1	1	4	4	4	60.654			7.8593	38.764	41.102	7.7433e-13
Transcription factor 7-like 2	TCF7L2				4.6464	2.9148	0.5301	Q9NQB0-7;Q9NQB0-3;Q9NQB0-10;F8W742;Q9NQB0-9;Q9NQB0-4;Q9NQB0-6;F8W7T5;Q9NQB0-2;Q9NQB0-8;Q9NQB0-5;Q9NQB0;H0YBP2;H0YEE5;Q5JRY3;H0YAR8;Q5JRY4;H0YBC8;Q5JRY5;Q5VVR5;P36402-10;P36402-14;P36402-16;P36402-8;P36402-6;P36402-2;Q9UJU2-3;Q5VVR8;E9PDK3;Q5VVR7;E2GH20;P36402-9;D4PHA3;P36402-13;P36402-15;Q9UJU2-5;C9IZK2;P36402-12;P36402-4;P36402-7;P36402-5;P36402;Q9UJU2-6;Q9UJU2;B7WNT5;P36402-11;G8JLE2;P36402-3;Q…	3;3;2;2;2;2;2;2;2;2;2;2;1;1;1;1;1;1;1;1;1;1;1;1;1;1;1;1;1;1;1;1;1;1;1;1;1;1;1;1;1;1;1;1;1;1;1;1;1	5.3	1	1	1	4	4	4				45.366	34.135	51.107	1.5213e-06
Nuclear mitotic apparatus protein 1	NUMA1				3.9404	2.439	0.53177	Q14980;Q14980-2;H0YFY6;F5H2L0;Q9BTE9;H0YH75;F5H4J1;F5H6Y5	17;16;10;10;8;6;5;3	12	0	0	0	23	23	23				79.991	79.68	21.703	7.1264e-108
Steroid hormone receptor ERR1	ESRRA	13.846	5.7609	0.36817	9.7382	5.213	0.53233	P11474;P11474-2;H0YGT3;F5H0E9;F5GWT5;O95718-3;O95718-2;O95718;E7EWD9	13;11;7;5;1;1;1;1;1	40.7	13	13	13	24	24	24	121.53	109.64	50.992	109.2	106.06	14.08	5.3626e-112
Zinc finger and BTB domain-containing protein 25	ZBTB25				6.633	4.4692	0.53264	P24278;G3V2K3;G3V351	3;1;1	8	1	1	1	4	4	4				92.323	93.281	41.831	5.237e-12
Zinc finger protein ubi-d4	DPF2	17.189	3.3969	0.19762	9.8305	4.4827	0.5376	Q92785;B4DT58;E9PN04	7;4;2	25.3	3	3	3	9	9	9	127.16	59.424	70.374	97.607	94.662	10.75	1.5588e-60		YES
Mediator of RNA polymerase II transcription subunit 7	MED7	8.632	2.2274	0.25804	5.8067	3.2749	0.53807	O43513;E5RIE8	3;2	18.9	2	2	2	5	5	5	91.234	72.161	14.63	44.395	43.459	8.4573	9.3849e-11
Chromodomain-helicase-DNA-binding protein 4	CHD4	1.8919	1.1046	0.6539	4.7547	2.6287	0.53888	F5H2G1;F5GWX5;Q14839;Q14839-2;Q8TDI0;Q5TG85;F5H2K7;F5GXP9;B1AK51;F5GZM9;F5H6N4;F2Z2R5;O75052	29;29;29;29;9;7;7;7;7;6;2;2;1	16.5	12	12	12	87	87	87	60.476	31.609	32.551	80.985	66.33	23.899	3.017e-122
PHD finger protein 20	PHF20				4.6396	2.6594	0.54071	Q9BVI0	2	2.4	1	1	1	4	4	4				156.94	113.28	36.816	6.4485e-12
Zinc finger MYM-type protein 3	ZMYM3				9.4752	5.1526	0.5438	Q14202-2;Q14202;A6NHB5;A6NHN7	4;4;4;3	3.2	0	0	0	4	4	4				67.288	62.477	9.2362	6.3533e-08
Chromodomain-helicase-DNA-binding protein 3	CHD3	0.19724			4.4109	2.5316	0.54395	Q12873-2;Q12873;E9PG89	12;12;12	5.7	2	0	0	12	12	12	160.49			59.91	53.6	33.041	2.4372e-36
Zinc finger MYM-type protein 4	ZMYM4	19.652	5.6911	0.27014	13.192	7.637	0.54714	Q5VZL5-4;Q5VZL5;Q5VZL5-2;Q5VZL5-3	38;38;35;33	29.8	16	16	16	111	111	111	94.958	89.83	19.543	84.179	82.645	14.53	5.2434e-250
THAP domain-containing protein 11	THAP11				17.234	9.4576	0.54837	Q96EK4	2	5.4	0	0	0	5	5	5				3.5779	6.1659	3.4084	3.1698e-05
DNA methyltransferase 1-associated protein 1	DMAP1				7.2872	4.0075	0.54993	Q9NPF5;Q5TG40;Q5TG39;Q5TG38	4;3;2;1	11.8	0	0	0	3	3	3				30.403	60.881	32.977	1.11e-08
Zinc finger protein with KRAB and SCAN domains 5	ZKSCAN5	2.2671	0.92258	0.40694	3.2533	1.789	0.55139	F5H379;Q9Y2L8;F8WBD4	5;5;1	8.6	3	3	3	6	6	6	89.165	100.69	16.453	57.481	49.534	14.776	9.1994e-26
MAP3K12-binding inhibitory protein 1	MBIP	14.626	3.842	0.26733	8.6522	6.5624	0.55142	Q9NS73-5;Q9NS73;G5E9D6;Q9NS73-3;Q9NS73-2;H0YJ86;G3V375;G3V4Y9;G3V4Y6	7;7;6;6;6;6;5;2;1	25.1	5	5	5	7	7	7	76.589	73.476	10.585	112.03	113.68	16.434	9.807e-18
Methyl-CpG-binding domain protein 1	MBD1	9.459	3.013	0.34353	10.965	5.8606	0.55183	Q9UIS9-7;Q9UIS9-3;Q9UIS9-5;Q9UIS9;B4DXJ5;Q9UIS9-4;Q9UIS9-8;B4DI41;Q9UIS9-2;Q9UIS9-6	14;14;14;14;14;13;13;13;11;10	37.5	12	12	12	26	26	26	104.76	89.323	37.703	144.2	145.31	27.874	2.0602e-135
Zinc finger and BTB domain-containing protein 38	ZBTB38	8.2881	3.3196	0.36074	10.408	7.1927	0.55186	Q8NAP3;D6RBC4;D6RHD1;D6RJE1;D6RE69;D6R9I1;D6RAC4;D6RC86;D6RGK1;D6R9U6;D6R9J6	20;11;4;4;4;4;3;3;3;3;2	17.7	6	6	6	37	37	37	120.54	135.22	37.406	94.25	88.327	31.567	3.2866e-81
PHD finger protein 14	PHF14				6.4675	3.5721	0.5535	O94880-2;O94880;A8MSQ1	3;3;3	8	0	0	0	4	4	4				128.5	124.41	1.8233	2.5823e-14
DNA-directed RNA polymerase III subunit RPC5	POLR3E	9.5099	2.3861	0.25091	7.3285	4.264	0.55419	Q9NVU0;B4DL24;Q9NVU0-3;Q9NVU0-2	17;16;15;15	29.5	3	3	3	12	12	12	81.916	29.248	57.257	64.152	67.496	10.993	1.4439e-76
PR domain-containing protein 11	PRDM11	4.7543	2.4889	0.52351	18.479	10.242	0.55422	E9PJ09;Q9NQV5-2;Q9NQV5	3;3;3	20.7	2	2	2	4	4	4	113.82	175.48	56.742	12.537	20.242	5.5737	4.4432e-14
Structural maintenance of chromosomes flexible hinge domain-containing protein 1	SMCHD1	4.3426	1.3171	0.31997	4.6888	3.0347	0.55436	A6NHR9;A6NHR9-2;A6NHR9-3;REV__F8W8U9;Q0VGE6;REV__F8WF69;B3KXL7;Q6TDP4;REV__F5H6M7;B1AL16;REV__Q9H6R4-2;REV__G8JLK7;REV__Q9H6R4-4;REV__Q9H6R4;Q8IX21;B1AL17;REV__Q9Y3R5-2;REV__Q9Y3R5	35;34;17;1;1;1;1;1;1;1;1;1;1;1;1;1;1;1	20	13	13	13	76	76	76	43.782	37.898	33.232	90.108	86.533	17.214	4.6418e-159
Mediator of DNA damage checkpoint protein 1	MDC1				6.3246	3.5447	0.56046	Q14676-4;F8W1C2;F8VZP8;F8VU38;Q14676-3;F8VV34;E7EVA7;Q14676-2;E9PGY5;Q14676	2;2;2;2;2;2;2;2;2;2	3.1	0	0	0	2	2	2				25.41	36.262	9.4481	0.00017157	YES
ZZ-type zinc finger-containing protein 3	ZZZ3				2.9048	1.5975	0.56069	Q8IYH5-3;Q8IYH5-2;Q8IYH5;Q8IYH5-4	3;3;3;2	7.8	0	0	0	6	6	6				97.547	107.95	14.147	3.2874e-08
Interferon regulatory factor 2	IRF2	7.1432	2.4051	0.3367	4.1376	2.3288	0.56283	P14316;D6RB34;D6R9N5;D6RB08;D6RCK5;D6RED1	4;2;2;2;2;1	13.8	2	2	2	6	6	6	32.981	61.472	29.815	138.04	82.429	74.263	1.9808e-10
Zinc finger and BTB domain-containing protein 6	ZBTB6				2.2447	1.2336	0.56408	Q15916	2	5	0	0	0	3	3	3				141.21	141.12	6.9982	6.2677e-06
Zinc finger and BTB domain-containing protein 17	ZBTB17	1.7453	0.96866	0.5948	3.2652	1.9717	0.56422	F5H411;E7EVU6;Q13105;Q13105-2;Q5JYB1;H0Y6X2;E7EPQ4	3;3;3;3;1;1;1	4.7	2	2	2	2	2	2	17.848	26.122	13.726	48.768	20.268	11.557	1.118e-07
Nucleus accumbens-associated protein 1	NACC1				3.2882	1.8512	0.57087	Q96RE7	3	6.1	1	1	1	4	4	4				84.02	65.695	30.411	1.0118e-08
Transcription regulator protein BACH2	BACH2				6.6427	3.6897	0.57142	Q9BYV9	3	5.2	0	0	0	4	4	4				134.05	136.59	8.9237	2.3212e-08
Nuclear receptor-interacting protein 1	NRIP1				4.6839	2.6962	0.57563	P48552	5	5.3	0	0	0	5	5	5				61.398	58.7	12.443	8.1434e-13
Histone deacetylase complex subunit SAP30	SAP30				12.298	7.106	0.57782	O75446	3	11.4	1	1	1	4	4	4				193.62	179.88	16.49	3.5913e-06
Histone-lysine N-methyltransferase NSD3	WHSC1L1				5.2655	3.1828	0.58003	Q9BZ95-4;C9JY66;Q9BZ95-2;B7ZL11;Q9BZ95;Q9BZ95-3;H0YE68	5;5;5;5;5;4;1	4.2	0	0	0	4	4	4				81.094	71.488	8.1102	2.6645e-24
PHD finger protein 10	PHF10	7.0724	2.3728	0.3355	4.5916	2.6676	0.58098	Q8WUB8-3;Q8WUB8-2;Q8WUB8	3;3;3	8.2	2	2	2	2	2	2	20.44	73.635	64.551	94.038	53.709	39.301	6.9247e-09
					15.548	9.6762	0.58146	Q8N8K9-2	3	5.1	1	1	1	3	3	3				8.1249	27.248	3.8356	1.1819e-06
Sin3 histone deacetylase corepressor complex component SDS3	SUDS3				10.273	6.0033	0.58391	Q9H7L9	3	12.2	0	0	0	4	4	4				67.669	75.541	12.394	7.056e-21
Histone H4	HIST1H4A	12.473	5.5467	0.37671	5.9272	4.3107	0.58852	P62805	9	49.5	13	12	12	20	20	20	212.21	189.93	76.759	117.18	111.97	24.623	1.3074e-32
Nuclear factor interleukin-3-regulated protein	NFIL3	13.982	5.9113	0.36408	12.51	8.1583	0.59032	Q16649	21	59.5	18	18	18	55	55	55	111.25	124.95	47.32	137.62	141.1	21.281	1.73e-281
Lysine-specific demethylase 4A	KDM4A				5.372	4.2741	0.59109	O75164;B4DT38	3;2	3.6	0	0	0	3	3	3				159.66	130.3	34.454	0.00015552	YES
Probable ATP-dependent RNA helicase DDX23	DDX23				5.424	3.3201	0.5915	Q9BUQ8;H0YI52	3;1	3.7	0	0	0	4	4	4				82.785	92.56	10.25	1.1573e-07
Fos-related antigen 2	FOSL2	28.122	12.195	0.49432	13.428	7.7745	0.59151	P15408;C9JCN8;P15408-3;P15408-2	10;8;8;6	35	11	11	11	10	10	10	162.85	123.14	49.813	114.21	79.955	51.183	1.5377e-116
Retinoic acid receptor RXR-beta;Retinoic acid receptor RXR-alpha	RXRB;RXRA				9.4708	5.1238	0.594	E9PK95;F8VZR5;F8VNP5;P28702;Q5STQ1;B3KY83;P19793;H0Y4M4;P48443	4;4;4;4;4;2;2;1;1	14.4	0	0	0	5	5	5				100.56	98.541	6.4792	8.4658e-10
Aryl hydrocarbon receptor repressor	AHRR	7.7037	3.2966	0.42793	3.3274	2.1011	0.59692	A9YTQ3;A9YTQ3-3;A9YTQ3-2;D6RF73;D6RE68;H0YA43;E5RFG4	8;8;8;7;7;2;1	15.3	2	2	2	10	10	10	20.246	26.521	5.0843	70.999	74.333	18.533	2.8207e-72
Transcription factor Sp1	SP1				2.2789	1.4143	0.601	G5E9M8;P08047	1;1	3.6	0	0	0	2	2	2				25.14	7.6872	22.376	8.8708e-81
Zinc finger protein GLI2	GLI2				2.3886	1.2851	0.60229	P10070	1	1	0	0	0	5	5	5				39.088	33.976	25.259	5.7328e-05
Zinc finger protein 192	ZNF192	2.1419	1.0524	0.47768	3.2901	1.8509	0.60287	Q15776;B4DYF1;E9PHJ2;E9PHX3;P19878;Q59F14	19;4;1;1;1;1	45	19	19	19	41	41	41	51.533	41.317	27.222	65.487	66.662	16.394	3.0123e-133
Microphthalmia-associated transcription factor	MITF	8.1071	7.9771	0.93695	5.8179	2.9768	0.60433	E9PFN0;O75030-4;O75030-8;O75030-6;O75030-2;O75030-3;O75030-7;O75030-5;O75030;O75030-10;D3K197;O75030-9;C9JBI8;C9J845;B1AKB5;P19484-2;P19484;P19532;B5MDQ7;E9PKJ8;O14948-3;O14948-4;B7Z757;O14948-2;O14948;C9K0S7;Q8WYR3;B1AKB4	11;11;11;11;11;10;10;10;10;9;8;8;7;3;3;3;3;3;3;2;2;2;2;2;2;1;1;1	27.6	14	14	14	5	5	5	129.37	125.98	24.401	146.34	179.17	25.517	2.7998e-73
Tumor suppressor p53-binding protein 1	TP53BP1	0.38637			2.0373	1.2524	0.60551	A6NNK5;Q12888;F8VY86;Q12888-2;C9JXV0	8;8;8;8;1	4.7	2	1	1	10	10	10	169.03			44.522	28.381	30.971	1.1546e-25
Uncharacterized protein C11orf84	C11orf84	14.659	8.5563	0.72408	11.341	7.8707	0.6094	Q9BUA3;H0YGY5;H0YGK9	13;3;2	57.5	12	12	12	39	39	39	114.18	131.41	50.489	113.02	122.8	55.35	1.1811e-75
Lamin-B1	LMNB1				3.0595	2.2062	0.60977	E9PBF6;P20700	9;9	25.1	0	0	0	7	7	7				56.677	61.449	27.17	6.2558e-41
DNA topoisomerase 2-alpha;DNA topoisomerase 2	TOP2A	3.3174	2.0011	0.55937	6.4485	3.9888	0.61159	P11388;P11388-2;P11388-3;C9J5P2;P11388-4;C9J4C3	25;25;25;25;25;25	17.5	12	12	12	41	41	41	62.236	57.31	48.712	57.118	58.317	18.189	1.5975e-121
General transcription factor II-I repeat domain-containing protein 1	GTF2IRD1	20.063	7.402	0.37358	13.252	8.1006	0.61755	Q9UHL9-2;E9PFE2;Q6DSU6;Q9UHL9	39;39;39;38	46.2	24	24	24	130	130	130	139.68	102.58	60.325	103.06	100.79	28.937	2.0105e-252
DNA topoisomerase 2-beta;DNA topoisomerase 2	TOP2B	6.4811	3.62	0.53186	10.121	6.7994	0.62202	Q02880-2;Q02880;E9PCY5;B4DLV2	35;35;32;3	24.4	22	22	22	126	126	126	54.396	50.203	18.888	74.095	70.785	31.495	2.1855e-153
Putative zinc finger protein 852	ZNF852	2.0713	1.4234	0.78882	3.2346	1.9264	0.62232	B6EU87;Q6ZMS4-2;Q6ZMS4	6;5;5	18.7	4	4	4	3	3	3	32.028	48.915	40.981	18.442	8.5194	12.814	2.4164e-29
Peroxisome proliferator-activated receptor gamma	PPARG	6.4704	3.3876	0.52356	6.5642	4.3231	0.62411	P37231-2;E9PFV2;P37231;Q4W448;E9PFX5	5;5;5;2;2	13.6	2	2	2	8	8	8	6.0995	2.1029	3.6929	59.923	63.901	17.307	2.3563e-40
Transformation/transcription domain-associated protein	TRRAP				3.2762	1.9478	0.62964	H0Y4W2;Q9Y4A5-2;F2Z2U4;Q9Y4A5;C9JZ88;C9JIJ5	8;8;8;8;1;1	2.4	0	0	0	11	11	11				37.863	54.027	35.541	2.3463e-19
BTB/POZ domain-containing protein KCTD15	KCTD15	12.487	5.8499	0.46585	18.003	11.875	0.63155	Q96SI1;Q96SI1-2;REV__Q14999;REV__F5H0L1	8;7;1;1	29.3	4	4	4	12	12	12	79.955	4.7549	81.388	68.259	69.227	6.6521	3.9581e-22
Zinc finger and BTB domain-containing protein 4	ZBTB4				6.1541	5.2416	0.63632	Q9P1Z0	8	13.8	0	0	0	26	26	26				134.43	143.2	20.827	9.812e-53
Zinc finger protein 445	ZNF445	2.2613	1.3141	0.57569	2.6615	1.7617	0.63736	P59923;C9J120;E7EMV3	18;7;7	20.1	5	5	5	38	38	38	56.56	23.489	73.949	90.529	48.853	50.247	3.3959e-70
Major centromere autoantigen B	CENPB				5.4554	3.0183	0.63895	P07199;Q96EI4	5;2	9.8	0	0	0	7	7	7				123.31	122.92	10.23	5.4222e-18
Zinc finger protein 205	ZNF205	2.0059	1.0488	0.56544	1.5821	1.1126	0.64087	O95201;C9JEY6;C9JS60	4;3;1	9.2	2	2	2	5	5	5	10.485	2.0816	28.284	42.153	54.946	18.373	1.2871e-25
Polycomb protein SUZ12	SUZ12	3.9261	1.6922	0.44361	3.9745	2.6569	0.6423	Q15022	5	6.9	6	6	6	6	6	6	85.769	37.753	55.181	99.888	92.215	23.792	7.9821e-15
Antigen KI-67	MKI67	2.6855	1.6453	0.62594	4.0839	2.652	0.64456	P46013-2;F5H4V4;P46013;E7EN66	13;13;13;1	8	6	6	6	19	19	19	47.008	22.45	44.684	51.616	46.025	23.364	2.5275e-39
Zinc finger and BTB domain-containing protein 5	ZBTB5				7.0095	4.5398	0.64766	O15062	4	6.9	1	1	1	5	5	5				64.918	55.401	11.015	5.2611e-12
Forkhead box protein M1	FOXM1				5.3136	3.336	0.65197	Q08050-2;Q08050;Q08050-3;H0YG99;H0YGS4	8;8;7;5;2	15.2	0	0	0	9	9	9				64.274	69.021	12.241	9.0527e-22	YES	YES
Histone H2A type 1-J;Histone H2A type 1-H;Histone H2A.J;Histone H2A type 2-C;Histone H2A type 2-A;Histone H2A type 1-D;Histone H2A type 1;Histone H2A	HIST1H2AJ;HIST1H2AH;H2AFJ;HIST2H2AC;HIST2H2AA3;HIST1H2AD;HIST1H2AG	7.5667	3.6388	0.37256	14.303	10.5	0.65233	Q99878;Q96KK5;Q9BTM1;Q16777;Q6FI13;P20671;P0C0S8;H0YFX9;Q9BTM1-2;C9JE22	5;5;5;5;5;5;5;4;4;4	35.9	13	13	13	17	17	17	133.08	102.79	61.643	94.436	89.548	7.7371	4.3514e-30
BTB/POZ domain-containing protein KCTD1	KCTD1	7.6303	3.989	0.5501	5.6436	3.5507	0.65236	Q719H9;E9PK99;E9PMS5;E9PRT1;E9PJJ5;Q4G0X4	5;1;1;1;1;1	20.2	5	5	5	20	20	20	72.25	70.615	9.3601	91.188	86.891	31.8	1.7641e-21
AT-rich interactive domain-containing protein 4A	ARID4A	13.621	3.5825	0.27807	9.4877	5.905	0.65258	P29374;P29374-3;P29374-2;C9J1W3;F8WAR5;C9JIF4	27;26;26;8;1;1	28.2	7	7	7	45	45	45	118.5	75.291	58.535	123.19	119.19	13.019	1.1512e-113
Bromodomain adjacent to zinc finger domain protein 2A	BAZ2A				6.8568	4.4972	0.65588	Q9UIF9-2;Q9UIF9-3;F8VU39;Q9UIF9	3;3;3;3	1.9	0	0	0	3	3	3				114.98	163.47	49.799	1.2557e-06
Zinc finger protein 202	ZNF202	8.0995	3.0119	0.37187	1.6031	1.9471	0.65868	O95125;E9PM99;O95125-2	4;2;2	8.6	3	3	3	10	10	10	25.677	54.587	22.577	177.62	165.54	41.324	2.5749e-27
Host cell factor 1;HCF N-terminal chain 1;HCF N-terminal chain 2;HCF N-terminal chain 3;HCF N-terminal chain 4;HCF N-terminal chain 5;HCF N-terminal chain 6;HCF C-terminal chain 1;HCF C-terminal chain 2;HCF C-terminal chain 3;HCF C-terminal chain 4;HCF C-terminal chain 5;HCF C-terminal chain 6	HCFC1				1.8408	3.7373	0.65901	P51610-2;P51610;A6NEM2;P51610-3	4;4;4;1	2.9	0	0	0	3	3	3				69.958	91.748	88.442	6.0396e-14
Zinc finger protein 532	ZNF532				2.0555	1.3596	0.66307	Q9HCE3	8	10.7	0	0	0	17	17	17				27.673	28.017	43.483	1.3449e-55
Heterogeneous nuclear ribonucleoprotein U-like protein 2	HNRNPUL2				3.3192	1.7318	0.67013	Q1KMD3	2	2.8	0	0	0	3	3	3				203.77	205.63	27.562	6.4833e-07
Remodeling and spacing factor 1	RSF1	16.273	6.0573	0.37222	18.039	12.867	0.6715	Q96T23;Q96T23-2;H0YER1;Q96T23-3;H0YCN2;H0YEX0;H0YDG9	32;31;25;21;19;2;2	24.7	2	2	2	68	68	68	71.983	84.205	7.0217	101.16	101.34	13.466	3.8933e-169
Transcription factor AP-2-alpha	TFAP2A	3.106	1.176	0.29574	1.0832	0.84155	0.67322	Q8N1C6;Q5TAV5;P05549;C1K3N0;P05549-2;C9JXZ2;Q92481;Q92481-2;Q6VUC0;C9J6N8	13;13;13;7;7;5;4;4;3;2	32.9	15	14	14	21	21	21	175.44	117.97	70.927	157.08	137.34	41.815	1.1456e-134
Histone H2B type 2-E;Histone H2B type 1-B;Histone H2B type 1-O;Histone H2B type 1-J;Histone H2B type 3-B;Histone H2B type 1-L;Histone H2B type 1-M;Histone H2B type 1-N;Histone H2B type 1-H;Histone H2B type 2-F;Histone H2B type 1-C/E/F/G/I;Histone H2B type 1-D;Histone H2B type F-S;Histone H2B type 1-K;Histone H2B;Histone H2B type 1-A	HIST2H2BE;HIST1H2BB;HIST1H2BO;HIST1H2BJ;HIST3H2BB;HIST1H2BL;HIST1H2BM;HIST1H2BN;HIST1H2BH;HIST2H2BF;HIST1H2BC;HIST1H2BD;H2BFS;HIST1H2BK;HIST1H2BA	7.5366	3.1077	0.38232	8.0491	5.5408	0.67471	Q16778;P33778;P23527;P06899;Q8N257;Q99880;Q99879;Q99877;Q93079;Q5QNW6;P62807;P58876;P57053;O60814;B4DLA9;B4DR52;Q96A08;Q6DRA6;Q6DN03	4;4;4;4;3;3;3;3;3;3;3;3;3;3;3;3;2;1;1	32.5	10	10	10	7	7	7	171.54	124.53	72.923	51.833	45.455	3.8059	1.0724e-14
U4/U6.U5 tri-snRNP-associated protein 2	USP39	5.6468	2.5879	0.41699	7.3978	4.9704	0.67522	B9A018;Q53GS9;G5E9H0;B8ZZD1;B4DHT4;F8WC91;C9JIU2;C9J0X5	20;20;17;17;15;5;4;2	45.7	36	36	36	70	70	70	67.478	68.075	17.003	81.495	81.998	12.64	1.8652e-195
Nuclear factor of activated T-cells, cytoplasmic 2	NFATC2	8.7839	4.2122	0.42747	7.9658	5.5361	0.67824	B5B2N9;Q13469-2;Q13469;F8W8G4	13;13;13;3	23.3	3	3	3	29	29	29	147.28	138.77	23.811	115.63	114.5	30.839	1.15e-208		YES
Histone deacetylase;Histone deacetylase 2	HDAC2	3.5198	1.3308	0.38413	1.0111	1.0602	0.68195	B3KRS5;Q92769;E5RFI6;E5RJ04;E5RGV4;E5RHE7;E5RH52;E5RG37;E5RFP9;E5RK19	11;11;4;4;4;4;4;4;4;3	27.1	9	9	9	7	7	7	93.841	54.868	60.988	139.92	124.4	29.723	1.1528e-82
Box C/D snoRNA protein 1	ZNHIT6				7.0244	4.7951	0.68264	B4DP13;Q9NWK9	5;5	14.2	1	1	1	2	2	2				131.79	132	1.5558	4.6107e-48		YES
MORC family CW-type zinc finger protein 3	MORC3	6.4596	3.6024	0.45391	11.028	7.7379	0.68546	Q14149;E9PGS1;H0YHQ4;H0YIR5	27;27;4;4	34.2	19	19	19	87	87	87	85.903	70.147	39.597	126.42	122.38	15.918	5.4036e-164
60S acidic ribosomal protein P2	RPLP2	2.4136	2.0049	0.83066	9.2346	6.9994	0.69133	P05387;H0YDD8	2;1	24.3	2	2	2	2	2	2	38.898	36.949	1.9408	12.091	8.0873	3.3605	5.8939e-10
Integrator complex subunit 4	INTS4	2.1411	1.2063	0.56339	3.3926	2.4227	0.70009	Q96HW7;F8WAA7;Q96HW7-4;Q96HW7-2	2;1;1;1	2.1	2	2	2	2	2	2	43.569	78.855	27.813	14.435	20.662	5.1957	2.3638e-06
PH-interacting protein	PHIP				2.8438	2.0322	0.70329	Q8WWQ0;REV__Q9NVD3-3;REV__Q9NVD3;E9PEB7;REV__Q15311;Q6RI45-5;Q6RI45-2;Q6RI45;Q9NSI6-3;Q9NSI6-2;Q9NSI6	5;1;1;1;1;1;1;1;1;1;1	2.7	1	1	1	4	4	4				51.205	34.335	11.898	3.3832e-11
Transcriptional regulator ATRX	ATRX				6.9777	4.6529	0.70441	P46100-4;P46100;P46100-2;P46100-5;P46100-3;F8WDE0;P46100-6;H0Y3T0;E9PCV7	13;13;12;12;12;4;4;1;1	7	1	1	1	25	25	25				88.295	90.523	18.223	1.894e-42
Sex comb on midleg-like protein 2	SCML2				5.3843	3.8326	0.70555	Q9UQR0;B4DRC2;B4DZR9;Q9UQR0-2	4;2;2;1	7.7	0	0	0	4	4	4				63.652	87.531	23.508	5.0556e-10
E3 SUMO-protein ligase PIAS2	PIAS2	4.4946	3.5952	0.79989	11.342	7.4207	0.70833	O75928;F8W7X5;O75928-2;O75928-3;B4DGW0;E7ESB4;F8WA94	10;10;9;7;5;1;1	20.1	2	2	2	16	16	16	140.61	103.37	28.656	142.98	143.23	35.733	1.6232e-66
RuvB-like 2	RUVBL2	9.1261	2.8056	0.30742	4.4927	2.7729	0.70851	Q9Y230;B3KQ59	8;7	23.3	4	4	4	14	14	14	61.104	70.061	4.9729	119.54	120.09	10.741	4.397e-36
SWI/SNF-related matrix-associated actin-dependent regulator of chromatin subfamily A containing DEAD/H box 1	SMARCAD1	0.91539	0.73247	0.78402	4.0845	3.1182	0.71698	Q9H4L7;Q9H4L7-2;B7Z799;F8W9M2;D6RAY8;F5GZR2	3;3;2;1;1;1	2.9	2	2	2	2	2	2	7.2765	7.2828	7.4105	147.68	133.89	2.9811	5.0446e-08
E3 SUMO-protein ligase PIAS1	PIAS1	3.4239	2.124	0.60581	9.3458	7.2309	0.72104	O75925;B3KSY9	12;12	26	10	10	10	31	31	31	95.593	74.944	21.23	121.65	128.43	35.743	3.5075e-156
BCL-6 corepressor	BCOR				3.3586	2.4221	0.72119	Q6W2J9-4;Q6W2J9-2;Q6W2J9;A6NE70;Q6W2J9-3	2;2;2;1;1	2.1	0	0	0	2	2	2				110.66	193.78	76.782	6.916e-06
FLYWCH-type zinc finger-containing protein 1	FLYWCH1	2.4109	1.2151	0.42625	1.2444	1.0552	0.7212	Q4VC44;Q4VC44-3;Q4VC44-2;Q4VC44-4;Q4VC44-5;E7EQE0	7;7;6;4;2;2	13.7	10	10	10	19	19	19	100.62	55.708	56.28	95.857	60.574	47.636	8.5601e-35	YES	YES
DNA-directed RNA polymerase III subunit RPC4	POLR3D	18.916	6.0732	0.37482	20.941	15.694	0.72804	P05423;E5RHT4;E7EQ68	16;9;7	48	12	12	12	50	50	50	133.43	132.69	35.488	115.03	117.07	10.552	7.3188e-124
Structure-specific endonuclease subunit SLX4	SLX4				7.4209	4.0771	0.73276	Q8IY92-2;Q8IY92	4;4	3.2	1	1	1	4	4	4				66.567	112.96	74.376	3.3772e-08
Zinc finger protein 84	ZNF84				2.4815	2.2684	0.73331	F5H630;P51523;F5H1B1	2;2;1	2.4	1	1	1	4	4	4				83.435	65.878	45.356	6.0611e-08
U4/U6.U5 tri-snRNP-associated protein 1	SART1	12.035	4.7056	0.45191	9.1496	7.0022	0.73663	O43290;G3V1T2;E9PQI8	35;29;4	48.6	28	28	28	114	114	114	70.546	71.154	19.856	90.303	93.794	20.92	0
Double-stranded RNA-specific adenosine deaminase	ADAR	4.8272	2.0044	0.42063	5.8707	5.224	0.73816	P55265;P55265-4;E7ENU4;P55265-5;P55265-3;H0YCK3;P55265-2	14;14;14;13;12;12;12	14	6	6	6	28	28	28	35.463	38.567	25.774	101.78	111.92	25.409	3.9996e-59	YES
General transcription factor 3C polypeptide 4	GTF3C4	1.2355	1.2057	1.0377	2.3741	1.4723	0.74035	Q9UKN8;F2Z356	9;1	12.2	2	2	2	10	10	10	83.269	57.565	23.797	74.879	56.297	26.958	2.765e-25
Transcriptional regulator Kaiso	ZBTB33	20.855	13.172	0.59615	19.109	14.518	0.74579	Q86T24	18	32.1	16	16	16	40	40	40	138.48	134.2	21.54	116.72	116.07	9.2152	5.7794e-180
Zinc finger protein 502	ZNF502				2.8457	2.1249	0.74671	Q8TBZ5;C9JLT3	3;1	5.3	1	1	1	2	2	2				21.999	20.703	1.5193	1.6848e-10
DNA repair protein complementing XP-C cells	XPC	3.5725	7.3688	2.0626	4.4969	3.94	0.74795	Q01831;E9PH69;E7EUB5	3;2;1	4.1	2	2	2	3	3	3	26.234	223.1	254.51	63.154	11.268	66.174	2.8865e-09
Double-strand-break repair protein rad21 homolog;Double-strand-break repair protein rad21-like protein 1	RAD21;RAD21L1				6.0385	4.5255	0.74943	O60216;B3KUT8;Q9H4I0;E5RG18;E5RJW1;E5RJK5;E5RI01;E5RFZ5;E5RFV8;E5RIN7;Q9H4I0-2	3;2;2;1;1;1;1;1;1;1;1	5.1	0	0	0	2	2	2				57.502	67.686	13.783	5.3694e-07
Zinc finger protein 195	ZNF195	2.1017	1.1326	0.53892	2.1058	1.6121	0.76218	O14628-7;O14628-6;O14628-4;O14628-5;O14628;E9PIY8;C9JLY9;E9PLF5;E9PMX5;E9PNM0;Q8N859;Q86XU0	5;5;4;4;4;3;2;2;2;2;2;2	11.1	2	2	2	3	3	3	19.635	25.801	4.0805	18.022	12.36	2.4278	7.781e-15
RuvB-like 1	RUVBL1	12.437	6.1148	0.50558	12.022	9.0265	0.76388	Q9Y265;Q9Y265-2;E7ETR0	13;9;8	38.6	12	12	12	25	25	25	101.56	93.949	10.059	72.829	70.894	11.865	4.3099e-64
Nucleolar protein 58	NOP58	8.2439	3.8716	0.40504	10.303	8.5593	0.76414	Q9Y2X3;F8WED0	19;2	43.5	29	29	29	95	95	95	143.75	142.4	19.318	111.99	114.57	15.168	1.0339e-255
DNA-directed RNA polymerase III subunit RPC6	POLR3F				6.3904	5.0167	0.77274	Q9H1D9	2	7.3	0	0	0	11	11	11				53.286	56.466	18.599	2.3572e-07
Transcription elongation regulator 1	TCERG1				4.4083	3.0453	0.77892	O14776-2;O14776;G3V220	6;6;4	5.7	1	1	1	9	9	9				99.945	102.06	8.4714	7.3395e-18
Condensin complex subunit 3	NCAPG				4.0797	2.512	0.78368	Q9BPX3;D6RA93	2;1	2.3	1	1	1	3	3	3				74.078	75.761	2.8059	9.7367e-07
Symplekin	SYMPK				9.7945	6.3961	0.7877	Q92797;Q92797-2;Q92797-3;H0Y2X6	8;6;5;2	9.3	0	0	0	15	15	15				75.424	74.147	13.874	6.2105e-31
Protein SET	SET	1.2124	0.92097	0.73449	3.0645	2.4692	0.78862	B2REB8;A6NGV1;Q5VXV2;Q01105-2;Q01105	3;3;3;3;3	13.2	4	4	4	5	5	5	70.588	106.27	38.645	120.69	129.18	13.304	5.1047e-08
H/ACA ribonucleoprotein complex subunit 2	NHP2	27.884	13.157	0.48506	26.158	21.341	0.80011	Q9NX24;D6RC52;D6RCB9;H0YC83	3;2;2;1	25.5	5	5	5	10	10	10	99.221	113.22	18.285	71.823	77.129	5.4157	3.3814e-23
Putative oxidoreductase GLYR1	GLYR1	6.0224	4.0594	0.77809	7.7683	5.6678	0.80125	Q49A26-5;Q49A26-2;Q49A26-3;Q49A26;Q49A26-4	7;7;7;7;6	25	6	6	6	18	18	18	94.535	89.415	16.227	74.044	76.842	12.382	2.5418e-42
Core histone macro-H2A.1;Histone H2A	H2AFY				6.0489	4.6497	0.8036	O75367-2;O75367-3;O75367;B4DJC3;D6RCF2;Q5SQT3;Q9P0M6	5;5;5;3;2;1;1	14.9	1	1	1	3	3	3				38.149	38.914	5.2141	1.5404e-10
Scaffold attachment factor B2	SAFB2	7.4172	3.6781	0.55564	10.753	9.3856	0.80393	Q14151;A8MXT5;C9JPX0;F5GXS4;B4DU53	46;29;28;21;12	42.9	48	48	48	216	216	216	162.01	145.9	33.896	137.2	135.6	15.973	0
DNA-directed RNA polymerase I subunit RPA34	CD3EAP				4.3189	4.4887	0.80818	O15446;O15446-2;Q9HD64-4;Q9HD64	8;8;1;1	22.5	1	1	1	15	15	15				159.85	154.02	23.114	1.8479e-54
Heterogeneous nuclear ribonucleoprotein U-like protein 1	HNRNPUL1	3.1278	2.1196	0.67728	2.6947	2.1241	0.81389	Q9BUJ2-2;Q9BUJ2;Q9BUJ2-3;Q9BUJ2-4;B7Z4B8;E9PE99	8;8;7;7;7;1	12.7	2	2	2	13	13	13	57.639	37.822	2.6076	64.487	47.15	20.101	2.0066e-53
Inositol 1,4,5-trisphosphate receptor type 1	ITPR1				3.5762	2.8163	0.81987	G5E9P1;Q14643-4;Q14643-3;Q14643-8;Q14643-7;Q14643-5;Q14643-6;Q14643-2;E7EVP7;E7EPX7;Q14643;Q14571	3;2;2;2;2;2;2;2;2;2;2;1	1	1	1	1	2	2	2				208.26	199.63	9.5681	5.0098e-06
E3 ubiquitin-protein ligase TRIM33	TRIM33	13.283	7.2647	0.77421	18.435	15.068	0.82165	Q9UPN9;Q9UPN9-2;H0Y612;E7EN20	25;24;21;14	25.5	24	23	23	79	79	79	136.73	123.05	27.135	107.03	104.93	20.767	6.1261e-138
Diphosphoinositol polyphosphate phosphohydrolase 2	NUDT4	2.428	1.7019	0.71391	3.1232	2.6517	0.82187	Q9NZJ9-2;Q9NZJ9-3;Q9NZJ9	2;1;1	14.4	7	7	7	14	14	14	30.664	17.683	12.194	75.62	94.937	26.869	6.1076e-06
Transformer-2 protein homolog alpha	TRA2A	2.6769	1.6032	0.58538	2.1254	2.3078	0.82492	Q13595-2;B4DQI6;B4DUA9;Q13595	4;4;4;4	46.9	13	13	13	23	23	23	155.13	136.16	15.016	107.89	108.56	17.835	1.8914e-40
Scaffold attachment factor B1	SAFB	2.5889	1.4925	0.53309	8.7568	7.8158	0.82775	Q15424;F5H1L1;F5H0H3;F5GZU3;B7Z2F6;B7Z959	25;24;24;21;20;17	27.5	5	5	5	35	35	35	117.26	109.54	9.6606	82.536	78.946	8.7151	0
Nucleolin	NCL	2.9299	1.997	0.68158	4.0558	3.7453	0.82893	E7EX81;P19338;Q9BQ02	4;4;3	8.8	2	2	2	3	3	3	9.6844	11.897	1.9877	19.256	32.133	15.604	1.7703e-14
Zinc finger protein 3 homolog	ZFP3	2.4824	1.3524	0.48245	1.872	1.504	0.83787	Q96NJ6	5	12.2	3	3	3	4	4	4	6.1157	13.957	6.2931	17.899	9.212	16.369	2.8929e-27
E3 SUMO-protein ligase PIAS3	PIAS3	4.4547	2.9034	0.65175	19.767	19.735	0.83799	E9PHH8;Q9Y6X2	6;6	12.5	2	2	2	8	8	8	45.628	16.617	28.476	156.6	174.29	31.555	8.5538e-29
RRP15-like protein	RRP15				18.012	15.159	0.8416	Q9Y3B9	1	3.9	0	0	0	2	2	2				48.806	52.87	4.0368	0.0026925
Catenin delta-1	CTNND1	0.93936	1.0801	1.1498	2.3094	1.9463	0.84277	O60716-32;O60716-31;O60716-29;O60716-27;O60716-30;O60716-28;O60716-26;O60716-25;O60716-24;O60716-23;O60716-21;O60716-19;O60716-22;O60716-20;O60716-16;O60716-18;O60716-15;O60716-17;O60716-13;O60716-11;O60716-14;O60716-12;O60716-10;O60716-8;O60716-9;E9PIE5;O60716-7;O60716-5;C9JZR2;O60716-3;O60716-6;F8WA43;O60716-4;O60716-2;O60716	2;2;2;2;2;2;2;2;2;2;2;2;2;2;2;2;2;2;2;2;2;2;2;2;2;2;2;2;2;2;2;2;2;2;2	4.6	2	2	2	2	2	2	2.0546	19.481	15.68	3.3909	5.4114	8.9574	1.7447e-07
DNA-binding protein SATB2	SATB2	17.118	5.4632	0.3279	13.49	9.8148	0.84338	C9JR56;Q9UPW6;Q3ZB87	6;6;5	9.8	4	4	4	17	17	17	27.787	25.053	15.502	79.173	72.017	14.294	2.7508e-24
	TPM3				10.294	8.7234	0.84742	Q5VU59;Q5VU66;P06753-2;D6R904;Q8NAG3;Q5VU61;Q5VU72;P06753-3;Q5VU58;D6RFM2;Q5VU63	3;3;3;2;2;2;2;2;2;1;1	14.2	1	1	1	3	3	3				324.26	213.33	113.09	1.1305e-10
Nucleolar RNA helicase 2	DDX21	3.0619	1.8796	0.56308	4.6412	4.4142	0.84963	Q9NR30-2;Q9NR30;F5H3H6;Q9BQ39	12;12;2;2	20.7	9	9	9	16	16	16	34.495	45.588	19.23	53.664	52.693	9.5816	5.5224e-40
78 kDa glucose-regulated protein	HSPA5				6.8056	6.3281	0.85367	P11021;B4DEF7	3;2	5	0	0	0	3	3	3				194.75	249.71	56.881	4.5466e-09
Follistatin-related protein 4	FSTL4	1.3233	1.3784	1.0463	2.6448	2.2385	0.85377	Q6MZW2;Q6MZW2-3;Q6MZW2-2	2;1;1	2.6	2	2	2	2	2	2	10.879	4.6764	13.74	6.1196	13.159	25.018	0.00026032
Smad nuclear-interacting protein 1	SNIP1	6.7105	3.8919	0.57998	8.2159	7.1221	0.85765	Q8TAD8;E7EVG1	15;14	36.6	6	6	6	13	13	13	137.27	133.57	13.308	119.48	121.41	9.5811	9.6934e-227
G/T mismatch-specific thymine DNA glycosylase	TDG	4.0922	4.5158	1.1035	11.07	9.0518	0.85841	G8JL98;Q13569;B4E127;H0YH18;F5H0I7;F5H539;B4DI29	5;5;4;3;3;2;2	16.7	7	7	7	15	15	15	140.81	137.88	6.1288	114.22	119.01	15.811	2.4692e-70
U2 snRNP-associated SURP motif-containing protein	U2SURP				3.4337	2.4131	0.85882	O15042-2;O15042;O15042-3;E7ET15;C9JB80;E7EW00;H0Y8D9	6;6;5;5;4;1;1	6.5	0	0	0	8	8	8				123.51	85.209	47.742	7.3497e-18
Anaphase-promoting complex subunit 4	ANAPC4	21.554	11.267	0.5233	4.0162	4.2859	0.85978	Q9UJX5;E9PCR4;Q9UJX5-2;D6RAP6;D6RFM7	10;10;6;2;1	15.1	5	5	5	11	11	11	70.527	74.633	7.8059	70.904	71.594	11.758	3.7006e-42
Stathmin;Stathmin-2	STMN1;STMN2				14.408	13.334	0.86066	A2A2D0;P16949;P16949-2;E5RGX5;B7Z4N6;Q93045;G3V110	2;2;2;1;1;1;1	25.6	0	0	0	2	2	2				9.804	2.399	8.369	1.1162e-05
Histone H3;Histone H3.2;Histone H3.1t;Histone H3.3;Histone H3.1;Histone H3.3C	H3F3A;HIST2H3A;HIST3H3;HIST1H3A;H3F3C	3.2577	2.0739	0.49863	10.118	8.1449	0.86072	B4DEB1;Q71DI3;Q16695;P84243;P68431;Q6NXT2	4;4;4;4;4;2	22	8	8	8	5	5	5	212.53	161.86	85.128	98.18	39.928	72.586	2.9988e-09
Putative ribosomal RNA methyltransferase NOP2	NOP2	1.4235	1.1974	0.87158	2.105	1.9125	0.86179	Q05BA7;P46087-2;P46087;Q3KQS4;F5H5X6;F5GYR3;F5H359;F5H8G6;F5GWB7;F5H709	9;9;9;9;2;2;1;1;1;1	17.5	6	6	6	20	20	20	20.4	17.179	11.487	28.895	24.73	13.099	1.3306e-52
Interleukin enhancer-binding factor 3	ILF3	1.6828	1.0853	0.64116	2.0517	1.7505	0.86192	Q12906-5;Q12906-4;Q12906-2;Q12906-6;Q12906-3;C9JFV5;Q12906;G5E9M5;B4DFG4;Q96SI9-2;Q96SI9	8;8;8;8;8;8;8;8;6;1;1	13.6	2	2	2	15	15	15	0.063627	7.3938	14.79	42.534	34.93	18.889	5.9367e-38
Kinesin-like protein KIF13B	KIF13B				2.1591	1.8613	0.8621	E7ERX9;C9JK41;Q9NQT8;F8VPJ2	1;1;1;1	1.5	0	0	0	2	2	2				87.153	23.638	66.039	0.0042857
Histone H1.2;Histone H1.4;Histone H1.3	HIST1H1C;HIST1H1E;HIST1H1D				11.756	15.277	0.87182	P16403;P10412;P16402	1;1;1	4.7	0	0	0	2	2	2				30.008	2.3062	3.9905	0.0018824
Interleukin enhancer-binding factor 2	ILF2				19.86	17.365	0.87249	Q12905	1	2.6	0	0	0	2	2	2				171.61	172.85	0.42308	0.0024957
Putative high mobility group protein B1-like 1;High mobility group protein B1	HMGB1;HMGB1P1				3.0965	2.6243	0.87999	Q5T7C4;Q5T7C6;B2RPK0;P09429;E9PFF0	2;2;2;2;2	9.5	1	1	1	3	3	3				24.318	18.947	7.0084	2.2597e-08
H/ACA ribonucleoprotein complex subunit 4	DKC1	9.6023	4.2575	0.50176	7.5879	6.4786	0.88087	O60832;O60832-2;A8MUT5;C9IYT0	7;6;6;5	18.5	6	6	6	10	10	10	70.138	61.585	18.388	36.492	44.241	9.9831	1.8837e-22
Ubiquitin-conjugating enzyme E2 K	UBE2K	5.4563	3.75	0.67363	7.5432	6.4933	0.88302	B4DIZ2;P61086;D6RDM7;C9JGP1;P61086-2	3;3;2;2;1	26.6	3	3	3	5	5	5	287.65	293.37	5.7181	27.236	26.304	7.0139	4.891e-11
Ran GTPase-activating protein 1	RANGAP1	13.568	11.611	0.80421	13.546	12.237	0.88522	P46060;F8W7I9;H0Y4Q3;B0QYT5;B0QYT4;B0QYT6	42;30;13;9;9;2	60.1	107	107	107	219	219	219	140.93	141.44	22.265	120.82	118.38	15.383	0
Protein Red	IK				16.877	14.965	0.88674	Q13123;D6REL4;Q9H4P6;E7EQZ7	2;1;1;1	3.2	0	0	0	4	4	4				61.899	41.826	14.886	2.0206e-06
	C3orf26				11.836	7.7254	0.89438	C9J384	1	2.7	0	0	0	2	2	2				12.826	54.977	9.6704	0.020994
Zinc finger protein 134	ZNF134	2.0019	0.95193	0.48558	1.9632	1.7004	0.89454	P52741;F5GZ01;P52741-2	4;3;3	11	5	5	5	4	4	4	34.663	21.07	47.945	108.18	74.211	47.143	4.669e-14
RNA-binding protein 25	RBM25	5.1655	2.0349	0.42477	8.9173	7.2808	0.89603	P49756;P49756-2;P49756-3;E9PQU5;H0YE46;E9PSE8;P49756-4	18;10;10;7;3;2;2	22.4	8	8	8	58	58	58	105.48	113.31	11.285	101.74	102.6	17.365	8.0423e-72
Ras GTPase-activating protein-binding protein 1	G3BP1				3.3757	2.902	0.89883	E5RIZ6;Q13283	1;1	6.1	1	1	1	4	4	4				110.86	122.22	10.39	0.0038482
Transcription factor IIIA	GTF3A	0.71022	0.71667	1.1192	2.4227	2.1586	0.90162	B7ZBK4;Q92664-2;Q92664	3;3;3	17.4	2	2	2	2	2	2	19.676	13.344	14.007	157.01	126.93	15.771	2.6293e-06
Zinc finger protein 496	ZNF496				2.1485	1.9487	0.90702	Q96IT1;Q96IT1-2	1;1	1.7	0	0	0	2	2	2				23.006	15.051	9.0961	0.0023283
Zinc finger protein 16	ZNF16	2.2888	1.0485	0.43754	1.0794	1.0335	0.90903	P17020;E9PQV1;Q8IVP9-2;C9JTQ3;Q8IVP9	9;1;1;1;1	14.7	11	11	11	10	10	10	41.28	44.524	34.835	28.814	21.519	25.286	3.4613e-37
Zinc finger protein 451	ZNF451	1.1608	0.93965	0.85537	4.973	4.4565	0.9115	Q9Y4E5-2;Q9Y4E5;E9PH99;D6RIA1	20;20;19;4	22.2	6	6	6	56	56	56	117.26	111.33	9.5962	105.78	104.53	10.686	3.0197e-89		YES
Zinc finger protein 62 homolog	ZFP62	2.6074	1.9494	0.7387	1.9384	1.9536	0.9124	Q8NB50;D3YTE8;Q8NB50-2	7;4;4	14	5	5	5	9	9	9	5.8147	10.539	8.0083	23.326	17.037	11.673	1.356e-29
Zinc finger protein 441	ZNF441	2.648	1.183	0.53719	1.3743	1.2567	0.91847	Q8N8Z8;Q8N8Z8-2	5;4	6.5	2	2	2	4	4	4	15.144	7.1722	9.7708	11.748	4.0586	7.8784	6.8954e-13
MKI67 FHA domain-interacting nucleolar phosphoprotein	MKI67IP	36.067	19.989	0.55422	5.2553	3.9724	0.91958	Q9BYG3;C9J6C5;E9PFS2;C9J808	7;5;4;3	32.8	2	2	2	7	7	7	121.34	118.29	12.534	118.82	123.91	10.878	5.195e-22
Ubiquitin-60S ribosomal protein L40;Ubiquitin;60S ribosomal protein L40;Ubiquitin-40S ribosomal protein S27a;Ubiquitin;40S ribosomal protein S27a;Polyubiquitin-B;Ubiquitin;Polyubiquitin-C;Ubiquitin	UBC;UBA52;UBB;RPS27A	3.0146	2.1966	0.69837	2.9768	2.7921	0.92313	F5H6Q2;P62987;F5GYU3;F5H2Z3;F5H265;F5H7Y5;B4DV12;F5H388;P62979;F5H747;F5GXK7;P0CG47;Q96C32;F5H7K6;F5H041;P0CG48;F5GYX6;F5H4D8;F5GZ39	10;10;10;10;10;10;10;10;10;10;10;10;10;10;10;10;8;8;7	92.7	67	67	67	152	152	152	75.57	64.337	18.482	78.833	90.001	25.353	1.3952e-130
Small ubiquitin-related modifier 2	SUMO2	4.6824	3.1802	0.72104	11.471	11.071	0.92447	P61956;P61956-2	11;10	52.6	87	87	87	156	156	156	142.14	117.28	35.935	112.59	110.21	18.438	3.5072e-195
Putative RNA-binding protein 15	RBM15				2.6702	2.4952	0.93446	Q96T37-2;Q96T37-3;Q96T37	7;7;7	7.3	0	0	0	2	2	2				33.172	35.677	7.4444	2.5678e-14
Probable ATP-dependent RNA helicase DDX5	DDX5	9.0784	6.4462	0.70409	6.0456	6.0102	0.93515	E7ETL9;P17844	6;6	13.2	6	6	6	17	17	17	75.667	61.037	18.607	53.096	56.072	22.201	1.7128e-20
Heterogeneous nuclear ribonucleoproteins C1/C2;Heterogeneous nuclear ribonucleoprotein C-like 1	HNRNPC;HNRNPCL1	35.858	13.536	0.39417	15.567	15.755	0.93565	G3V4W0;B4DY08;G3V4C1;P07910-2;G3V576;B2R603;G3V2Q1;P07910;P07910-4;G3V5X6;G3V3K6;G3V251;G3V555;G3V575;P07910-3;G3V2D6;O60812;B4DSU6;G8JL89;G3V5V7;G3V4M8;G3V2H6;Q569J8	17;17;17;17;15;15;15;15;14;10;10;10;10;10;10;9;9;8;8;7;6;5;5	46.9	41	41	41	106	106	106	93.1	87.019	21.528	99.134	100.51	15.615	4.0614e-233
Exosome complex component RRP45	EXOSC9				10.903	9.1068	0.93761	Q06265-3;Q06265-4;D6RIY6;Q06265;Q06265-2;H0Y9L5;D6R905;D6RA17	3;3;3;3;3;2;2;1	9.3	1	1	1	7	7	7				59.975	52.34	14.36	2.6807e-09
40S ribosomal protein S25	RPS25				8.0621	7.6937	0.93939	P62851	2	15.2	1	1	1	3	3	3				15.745	1.8341	3.9397	5.4559e-05
Small ubiquitin-related modifier 3	SUMO3	14.604	8.3668	0.68893	21.161	20.42	0.94863	P55854;A8MUA9;A8MU27;B4DUW4;Q6EEV6	9;9;9;8;3	41.7	6	6	6	17	17	17	40.874	44.499	19.762	59.845	64.82	10.738	1.1157e-79
Nucleoplasmin-3	NPM3				7.6357	7.2549	0.95013	O75607	1	9	0	0	0	3	3	3				22.415	14.407	5.1666	4.2879e-12
60S ribosomal protein L14	RPL14	0.53054	0.69296	1.3061	7.0658	6.7266	0.952	E7EPB3;B7Z6S8;P50914	1;1;1	9.7	2	2	2	5	5	5	12.556	11.966	0.49282	156.25	145.79	18.769	2.425e-06
NGFI-A-binding protein 2	NAB2				3.2246	3.3453	0.95221	Q15742;Q15742-3;Q15742-2	5;4;2	9.9	0	0	0	4	4	4				56.62	38.062	22.177	4.1391e-14
AT-rich interactive domain-containing protein 4B	ARID4B				6.1003	5.7738	0.95521	Q4LE39-3;G8JLI1;Q4LE39-2;Q4LE39;F8WB31;Q4LE39-4;H0Y7Y8	19;19;19;19;16;11;3	20.1	1	1	1	44	44	44				87.871	89.606	14.087	1.4483e-64
DNA replication licensing factor MCM3	MCM3	1.9426	1.3278	0.67668	3.0889	3.0706	0.95552	P25205;Q7Z6P5;E9PF11	9;1;1	14.9	6	6	6	10	10	10	24.05	22.292	15.729	43.736	46.773	14.2	9.5151e-32
Helicase ARIP4	RAD54L2				6.0472	5.3183	0.95617	H0Y760;Q9Y4B4;E7EU19	11;11;9	12.4	0	0	0	19	19	19				113.97	118.69	15.466	6.1375e-29
ETS domain-containing transcription factor ERF	ERF				5.1862	4.9617	0.95672	B7Z4R0;P50548	2;2	7.4	0	0	0	2	2	2				68.802	49.852	20.624	0.0001025
Homeobox-containing protein 1	HMBOX1	8.0099	3.7033	0.48241	18.783	18.529	0.95711	E5RGZ2;H0YKJ1;Q6NT76-2;H0YC02;Q6NT76-3;Q6NT76;Q6NT76-5;Q6NT76-4;H0YLF2;H0YBS8;E5RHH9;E0YMJ4;P35680-3;E0YMJ5;E0YMJ8;F5H7Y3;F5H3E7;E0YMJ9;E0YMJ3;E7EMR0;P20823-3;P35680-2;H0YL84;P35680;P20823-2;E7EUQ4;E0YMI7;P20823;F5H0K0;F5H5U3	7;7;7;7;7;7;7;6;6;4;2;1;1;1;1;1;1;1;1;1;1;1;1;1;1;1;1;1;1;1	19.2	4	4	4	13	13	13	60.547	63.116	5.6732	97.401	103.35	9.2269	1.168e-33
		13.188	11.98	0.90842	11.274	11.556	0.95846	Q9Y4E5-4	4	9.3	2	2	2	16	16	16	23.469	24.358	1.1755	84.589	93.501	14.057	3.5305e-17
Sperm-specific antigen 2	SSFA2	1.5444	1.3228	0.77346	2.7575	2.6485	0.95955	E7EUL7;E7END2;P28290-2;E9PHV5;P28290-3;P28290	2;2;2;2;2;2	2	3	3	3	2	2	2	39.047	13.178	39.276	16.058	8.4158	11.711	0.00032934
Pre-mRNA cleavage complex 2 protein Pcf11	PCF11				4.4624	4.1319	0.96329	E9PKN0;E9PQ01;O94913	2;2;2	4.1	0	0	0	2	2	2				32.574	6.1841	8.0243	2.1758e-07
Calmodulin-regulated spectrin-associated protein 2	CAMSAP2				5.6512	3.2414	0.96341	Q08AD1-2;Q08AD1-3;Q08AD1	2;2;2	1.7	0	0	0	3	3	3				69.825	54.125	35.099	0.00094234
Small ubiquitin-related modifier 1	SUMO1	29.763	19.562	0.67365	19.647	19.244	0.96799	P63165;B8ZZN6;B8ZZJ0;B8ZZ67;A8MUS8;B9A032	6;6;3;3;3;3	53.5	17	17	17	42	42	42	77.919	63.355	19.436	56.023	52.298	12.003	3.8263e-32
Prefoldin subunit 6	PFDN6				2.0844	2.0186	0.96839	O15212	1	9.3	0	0	0	2	2	2				18.436	16.339	2.1099	0.0010269
Ribosome biogenesis protein BRX1 homolog	BRIX1				9.8423	9.5422	0.96951	Q8TDN6	2	5.7	0	0	0	2	2	2				137.33	123.73	5.8384	0.00029162
SUMO-activating enzyme subunit 2	UBA2	2.8263	2.8884	1.1171	9.2887	9.4368	0.97331	Q9UBT2;B3KWB9;F5H4L5	17;12;2	30.5	7	7	7	14	14	14	56.185	68.547	15.742	114.1	116.32	10.102	1.7892e-96
Deoxynucleotidyltransferase terminal-interacting protein 2	DNTTIP2	2.4516	2.1191	0.86435	3.4785	4.2657	0.9838	Q5QJE6	6	13.4	2	2	2	24	24	24	56.064	45.108	1.0664	142.19	182.14	46.25	1.3653e-42
Kinesin-like protein KIF22	KIF22				2.4614	1.7836	0.98796	B7Z265;Q14807	2;2	4	0	0	0	4	4	4				90.298	94.197	60.64	2.3428e-06
Histone H2A.V;Histone H2A;Histone H2A.Z	H2AFV;H2AFZ				8.0257	7.9696	0.993	A6NN01;C9J0D1;Q71UI9;P0C0S5;A6NKY0;C9J386;A6NFA8	4;4;4;4;3;2;2	48.2	0	0	0	2	2	2				1.7173	21.152	23.436	8.3674e-54
Protein LLP homolog	LLPH				7.5805	7.5278	0.99305	Q9BRT6	2	23.3	0	0	0	2	2	2				8.9773	9.8287	1.1719	1.9276e-07
Nucleophosmin	NPM1	2.6145	2.7941	0.60733	0.36316	0.55189	0.99337	P06748-2;P06748;Q9BYG9;E5RI98;E5RGW4	6;6;5;3;1	30.6	9	9	9	14	14	14	135.95	118.17	83.512	160.54	180.63	55.806	1.1801e-43
60S acidic ribosomal protein P0-like;60S acidic ribosomal protein P0	RPLP0;RPLP0P6				3.0356	3.0303	0.99823	F8VPE8;G3V210;F8VW21;F8VU65;Q3B7A4;F8VWS0;Q8NHW5;P05388	1;1;1;1;1;1;1;1	7.8	1	1	1	2	2	2				12.825	15.775	2.8171	0.0017232
Zinc finger MIZ domain-containing protein 1;Zinc finger MIZ domain-containing protein 2	ZMIZ1;ZMIZ2	0.97506	1.1098	1.0445	1.9261	2.334	1.004	Q9ULJ6;Q9ULJ6-2;Q8NF64-3;E7EWM3;Q8NF64-2;Q8NF64;G8JLN3;E7ETK7	4;3;2;2;2;2;2;1	3.4	2	2	2	6	6	6	52.258	30.056	29.22	64.795	66.503	14.575	2.21e-09
SUMO-conjugating enzyme UBC9	UBE2I	19.469	24.721	1.4003	18.979	15.626	1.007	P63279;B0QYN7	7;7	39.2	16	16	16	25	25	25	133.9	121.34	10.449	131.81	125.5	13.912	1.4244e-43
Alpha-internexin	INA				8.4387	8.5339	1.0113	Q16352	5	12.4	1	1	1	7	7	7				76.779	68.533	10.295	6.7217e-17
40S ribosomal protein S8	RPS8				2.3359	3.864	1.0115	Q5JR95;P62241	2;2	14.9	0	0	0	3	3	3				65.133	77.068	15.655	9.059e-07
Alpha-globin transcription factor CP2	TFCP2				4.7687	4.7128	1.0115	Q12800-2;Q12800-3;Q12800-4;Q12800;F8VWL0;F8VX55;C9JWL3;C9K0G2	4;4;4;4;3;3;1;1	14.2	1	1	1	7	7	7				124.18	129.52	13.879	2.1847e-30
RNA-binding protein 14	RBM14	9.1378	9.1937	1.0061	7.5444	7.5246	1.0127	Q96PK6;Q96PK6-2;D6RGD8;Q2PYN1;F8WDX3;F2Z2W2;B8ZZ74;B0LM41	7;3;2;2;2;2;2;2	14.3	2	2	2	21	21	21	3.2617	3.522	0.27898	92.461	93.318	6.917	4.3809e-39
40S ribosomal protein S3	RPS3	9.2171	11.197	1.2148	6.0229	6.0136	1.0134	P23396;F2Z2S8;H0YF32;H0YCJ7;E9PL45;E9PL09;H0YEU2;E9PQ96;E9PJH4;E9PK82;E9PPU1;H0YES8;E9PQX2;E9PSF4	6;5;5;5;5;5;4;3;3;3;3;1;1;1	30	2	2	2	10	10	10	96.793	97.489	0.85295	100.32	104.23	9.6999	2.2352e-20
Cyclin-dependent kinase 1	CDK1	7.3849	6.2869	0.83852	5.9129	5.9566	1.0163	P06493;E5RIU6;P06493-2;Q00526	10;6;6;2	41.4	5	5	5	21	21	21	128.54	108.9	21.58	90.355	81.526	21.59	1.0247e-30
Glutathione S-transferase Mu 3;Glutathione S-transferase Mu 5;Glutathione S-transferase Mu 2	GSTM3;GSTM2;GSTM5				5.8583	6.0119	1.0262	P21266;E9PLF1;E9PHN7;E9PEM9;E9PHN6;Q5T8Q9;P46439;P28161;F6XZQ7;Q5T8R1;A6NGW8	2;1;1;1;1;1;1;1;1;1;1	10.2	1	1	1	2	2	2				21.665	33.142	11.497	0.00053898
Neurofilament medium polypeptide	NEFM	11.667	9.3036	0.79742	19.855	19.358	1.0267	E7EMV2;E7ESP9;P07197	2;2;2	2.7	3	3	3	13	13	13	39.984	43.474	5.5176	56.332	58.702	4.2943	5.8004e-07
Heterogeneous nuclear ribonucleoprotein A1-like 2;Heterogeneous nuclear ribonucleoprotein A1	HNRNPA1;HNRNPA1L2	3.9053	4.267	0.82413	3.7089	4.0627	1.0337	F8VTQ5;F8VZ49;P09651-3;F8VXY0;F8VSB5;F8VRQ1;Q32P51;P09651-2;F8W6I7;F8W1S7;P09651;F8VYN5;F8W646;H0YH80	5;5;5;5;5;5;5;5;5;5;5;2;2;2	35.2	8	8	8	23	23	23	97.72	92.738	52.421	95.811	93.851	13.047	1.1843e-16
Chromosome-associated kinesin KIF4A	KIF4A	14.904	12.163	0.81607	11.028	10.979	1.0383	O95239-2;O95239;F5H4Q9;Q2VIQ3;Q5JRK0;E9PG57;Q05CT3;E2QRG3;H0Y718;Q9Y496;F5H1C2;E9PES4;F6VGH2;Q6ZMV9-3;E7EUN7;Q6ZMV9	26;26;12;10;1;1;1;1;1;1;1;1;1;1;1;1	25.3	2	2	2	48	48	48	101.13	80.056	19.586	73.941	71.75	17.971	1.0143e-70
60S ribosomal protein L7	RPL7				6.5078	6.9076	1.0388	A8MUD9;P18124	2;2	8.2	0	0	0	5	5	5				122.57	124.71	4.0786	2.1164e-06
Bcl-2-associated transcription factor 1	BCLAF1	5.6161	2.7596	0.59593	11.052	11.316	1.0388	Q9NYF8-2;Q9NYF8;E9PK09;Q9NYF8-4;E9PQN2;E9PKI6;Q9NYF8-3;E9PK91;E9PJA7;H0YF00;H0YF14	8;8;7;7;7;7;7;7;5;1;1	7.5	5	5	5	35	35	35	125.03	124.89	7.6082	83.789	85.87	10.658	3.8103e-24
Small nuclear ribonucleoprotein Sm D3	SNRPD3	4.4334	2.2839	0.51516	6.124	7.3497	1.0415	B4DJP7;P62318	2;2	15.8	2	2	2	5	5	5	28.996	27.741	2.035	57.352	53.514	5.0513	1.39e-05
Nuclear autoantigen Sp-100	SP100	5.4929	9.4736	1.7247	12.976	13.563	1.0452	C9JBL0;B8ZZD8;F8WFE2;E9PHV6;P23497-5;E9PBK3;P23497-2;P23497-3;E7EUA7;P23497;P23497-4;Q9H930-1;Q9H930-2;Q9H930;Q9H930-3	7;7;7;7;7;7;7;7;7;7;7;2;2;2;1	41.5	2	2	2	3	3	3	19.266	8.0017	3.0216	139.15	152.3	29.616	5.5555e-22
Carbonic anhydrase 2	CA2				2.8923	3.2195	1.0458	P00918;E5RID5;E5RK37	3;2;2	17.7	0	0	0	5	5	5				260.16	262.91	4.7575	2.8463e-14
T-complex protein 1 subunit theta	CCT8	3.7123	6.0758	1.3689	8.063	8.1216	1.0469	G5E9B2;P50990;B4DEM7;B4DQH4	12;12;11;9	25.2	6	6	6	12	12	12	51.49	59.977	21.941	47.702	45.05	5.3539	6.3152e-34
Protein PML	PML	4.237	3.1293	0.73574	7.0556	7.5296	1.0484	P29590-2;P29590-5;P29590-9;P29590-3;P29590-8;H2N333;P29590;P29590-4	14;14;14;14;14;14;14;13	25.2	7	7	7	22	22	22	92.454	91.726	15.053	69.112	65.289	18.326	4.481e-71
60S ribosomal protein L13	RPL13	0.92579	0.88916	0.98994	3.5968	3.1359	1.0515	P26373;F5H1S2	6;4	27	10	10	10	13	13	13	66.677	54.419	10.415	65.437	65.587	21.903	1.3183e-21
Polymerase delta-interacting protein 3	POLDIP3;PDIP46				8.972	9.3381	1.0524	Q9BY77-2;Q9BY77;B4DSH9;Q6R954;B4DMM2;F8WEE2;F8WCX5	2;2;1;1;1;1;1	5.9	0	0	0	3	3	3				59.873	56.014	4.5393	0.00020036
Far upstream element-binding protein 3	FUBP3	0.77311	0.84662	1.0951	3.3204	3.5037	1.0552	Q96I24;A6NJ37;Q96I24-2	5;4;3	11.7	2	2	2	7	7	7	116.93	70.867	37.255	71.727	78.705	16.269	2.7843e-09
Keratin, type I cytoskeletal 18	KRT18	8.217	6.9874	0.87688	8.4223	8.7731	1.0581	P05783;F8VZY9;CON__H-INV:HIT000015463	31;29;2	64.4	79	79	79	136	136	136	137.77	139.5	10.505	104.18	103.58	10.747	0
Forkhead box protein K2	FOXK2				3.4384	3.6413	1.059	F5H5V5;Q01167-2;Q01167;E9PPI7;E9PM37;Q01167-3	7;7;7;4;2;2	15.4	1	1	1	4	4	4				72.766	142.28	75.169	4.2332e-19
Transformer-2 protein homolog beta	TRA2B	2.0546	1.3202	0.65852	1.932	2.111	1.0662	P62995-3;E7EQD1;P62995	4;4;4	20.7	4	4	4	9	9	9	5.2868	13.638	12.177	16.731	20.549	24.319	2.0836e-22
Eukaryotic translation initiation factor 4E transporter	EIF4ENIF1				6.5712	6.8009	1.0673	Q9NRA8-2;B1AKL3;Q9NRA8;B0QYZ7;B4DR76;B1AKL4	2;2;2;1;1;1	4	0	0	0	2	2	2				101.41	107.87	11.412	4.4638e-08
Heat shock 70 kDa protein 1A/1B	HSPA1A;HSPA1B	4.8892	6.2026	1.4298	1.8873	2.1037	1.0679	P08107;H0YG33;F8VZJ4;F5H1D3;F5GZ62;E7EP94;E7EQL7;Q5SP16;E7EP11;C9IYI3	9;9;8;8;8;7;7;5;4;4	15.8	7	7	7	17	17	17	104.54	108.04	16.468	68.715	103.93	44.95	5.3495e-34
Heterogeneous nuclear ribonucleoprotein R	HNRNPR	4.726	2.336	0.4719	4.5372	5.1559	1.069	Q2L7G6;O43390;O43390-2;E7ERE4;E7ETM7	9;9;7;7;6	17.8	3	3	3	15	15	15	12.996	12.473	19.927	99.983	106.43	30.443	1.0835e-35
Transcription factor 20	TCF20				6.136	6.6152	1.0698	Q9UGU0-2;Q9UGU0;A9JX13	2;2;1	1.8	0	0	0	3	3	3				37.035	55.316	25.672	4.8558e-05
Replication factor C subunit 1	RFC1				2.4291	2.6346	1.07	P35251-2;P35251;H0Y8U4	3;3;2	3.1	0	0	0	9	9	9				97.632	97.428	13.199	5.0001e-11
RNA-binding protein Raly	RALY				8.408	9.3349	1.0703	Q5QPM0;Q5QPL9;E9PDF3;Q9UKM9-2;Q9UKM9;Q5QPM2;Q5QPM1	2;2;2;2;2;1;1	12.2	0	0	0	5	5	5				26.304	24.117	4.4413	1.1836e-05
E3 SUMO-protein ligase PIAS4	PIAS4				8.5645	10.095	1.0767	Q8N2W9	7	13.1	0	0	0	17	17	17				71.157	74.692	7.9444	2.2634e-27
Vimentin	VIM	3.9354	3.7413	0.88214	9.6724	9.7268	1.0783	P08670;B0YJC4;F5H288;B0YJC5;Q5JVS8;P17661;P41219;P41219-2;E9PBF7;P07196	30;27;26;15;9;5;4;4;1;1	59.9	30	30	30	118	118	118	127.2	125.67	18.009	90.224	92.941	21.613	1.3256e-253
Heterogeneous nuclear ribonucleoprotein H3	HNRNPH3	1.2258	1.2875	0.87086	3.1769	4.1936	1.0787	P31942-3;P31942-2;P31942;P31942-4;B4DHY1;P31942-6;P31942-5	5;5;5;4;4;3;3	24.9	3	3	3	8	8	8	64.383	62.02	17.709	73.685	64.765	31.675	2.2119e-30
Gamma-interferon-inducible protein 16	IFI16	5.616	4.7072	0.95578	4.8253	3.8894	1.0824	Q16666-3;Q16666-2;E7EPR3;Q16666;C9JXU0;Q6K0P9-6;Q6K0P9-5;Q6K0P9-4;Q6K0P9-3;Q6K0P9-2;Q6K0P9	7;7;7;7;3;1;1;1;1;1;1	13.5	2	2	2	6	6	6	14.955	20.14	9.5568	77.342	58.762	33.727	1.1884e-23
Myopalladin	MYPN				2.5053	2.9173	1.0825	Q86TC9;F5GWA6;Q86TC9-2;F5H7I9;Q86TC9-3	5;5;4;4;2	5.6	0	0	0	11	11	11				60.822	63.092	19.787	2.7434e-24
Cofilin-1	CFL1	4.6065	4.4665	0.97159	5.9383	6.4191	1.0837	E9PP50;P23528;E9PLJ3;E9PS23;E9PQB7;G3V1A4;E9PK25;G3V5P4;Q9Y281	3;3;2;2;2;2;2;1;1	26.9	3	3	3	3	3	3	21.349	22.558	2.065	244.65	207.85	37.858	1.6952e-08
40S ribosomal protein SA	RPSA;RPSAP58	7.5173	11.481	1.5272	7.1446	7.5563	1.0841	C9J9K3;P08865;A6NE09;C9JQR9;REV__Q2TAZ0;REV__Q2TAZ0-3	5;5;4;3;1;1	24.6	2	2	2	9	9	9	34.805	71.226	10.294	129.13	134.12	19.919	1.5061e-24
Heterogeneous nuclear ribonucleoprotein H;Heterogeneous nuclear ribonucleoprotein H, N-terminally processed	HNRNPH1	2.5969	2.371	0.87376	6.1512	6.4446	1.0853	P31943;G8JLB6;E9PCY7;H0YB39;D6RBM0;E5RGV0;D6RIU0;E7EQJ0;D6RAM1;D6R9T0;D6RFM3;D6RIT2;E7EN40;D6RDU3;D6RJ04;D6RIH9;H0YBG7;H0YBD7;E5RGH4;F5GZT4;D6RDL0;H0YAQ2;E5RJ94;D6R9D3;D6RF17	11;11;10;7;6;5;5;4;4;4;4;4;4;4;4;4;4;4;3;3;2;2;1;1;1	36.3	18	18	18	50	50	50	110.29	111.52	8.9889	76.749	77.861	9.8541	9.5482e-135
Insulin-like growth factor 2 mRNA-binding protein 1	IGF2BP1				7.912	5.7872	1.0937	Q9NZI8;C9JT33	4;3	9.4	0	0	0	11	11	11				68.369	74.856	23.403	5.7071e-12
Zinc finger protein 638	ZNF638				2.4156	2.7651	1.0941	F5H6M8;E7EUZ3;Q14966-5;Q14966-3;Q14966	3;3;3;3;3	7.2	0	0	0	2	2	2				38.313	34.396	0.41047	4.8318e-06
Poly(U)-binding-splicing factor PUF60	PUF60	10.378	5.2286	0.56922	4.8253	4.2708	1.0942	Q9UHX1-6;Q9UHX1-4;Q9UHX1-5;Q9UHX1-2;Q9UHX1-3;Q9UHX1;E9PQ56;H0YEM1;E9PN18;E9PMU7;H0YCP8;E9PL19	21;20;20;20;19;19;13;12;9;8;6;5	52.6	19	19	19	36	36	36	82.564	82.16	8.1453	121.51	122.61	13.382	9.4909e-237
Plasminogen activator inhibitor 1 RNA-binding protein	SERBP1	0.78942	1.0782	1.0845	8.7289	9.4687	1.0969	Q8NC51-4;Q8NC51-3;Q8NC51-2;Q8NC51	4;4;4;4	14	3	3	3	4	4	4	129.27	122.45	15.263	27.285	24.091	8.6763	1.5078e-19
Probable U3 small nucleolar RNA-associated protein 11	UTP11L				4.7765	5.4765	1.1006	Q9Y3A2;B4DJC6	6;4	24.9	1	1	1	14	14	14				86.708	108.66	26.399	3.9023e-22
RNA-binding protein 6	RBM6				3.5591	3.1442	1.1006	F8WCA5;E9PGM9;P78332;B4E0G6;B4DNY1;Q86SS3	5;5;5;4;1;1	8.8	0	0	0	17	17	17				94.975	98.126	21.815	2.86e-21
TAR DNA-binding protein 43	TARDBP				8.7641	10.493	1.1006	Q13148;Q13148-2;B1AKP7;B4DJ45;G3V162	3;3;2;2;2	9.4	0	0	0	5	5	5				75.107	124.36	54.885	1.8876e-19
Matrin-3	MATR3	2.3441	2.0704	0.85302	4.0159	4.2534	1.1007	P43243;A8MXP9;D6REM6;D6R991;B3KM87;B7ZAV5;H0Y8T4;D6R8Z5;D6RCM3;D6REK4;D6RB45;D6R9F3;D6RBS2;Q68E03;D6RAM9;D6RAY2;D6RBI2;D6RBK5;D6RE02;D6RIA2	19;19;18;12;8;8;6;4;3;3;2;2;2;2;1;1;1;1;1;1	30	22	22	22	89	89	89	50.681	47.64	21.065	72.664	76.395	11.204	2.9478e-256
Heterogeneous nuclear ribonucleoprotein A0	HNRNPA0	7.833	6.7305	0.8394	10.446	11.53	1.1053	Q13151	7	26.2	4	4	4	29	29	29	88.439	95.875	10.972	101.79	103.79	7.0664	5.0737e-55
Heterogeneous nuclear ribonucleoproteins A2/B1	HNRNPA2B1	14.483	11.947	0.7896	9.4478	10.198	1.1057	P22626;P22626-2	13;12	38.5	30	30	30	64	64	64	67.982	67.257	10.482	94.869	104.22	53.032	2.8641e-73
Phosphoglycerate kinase;Phosphoglycerate kinase 1;Phosphoglycerate kinase 2	PGK1;PGK2	3.3258	2.157	0.64856	2.0189	2.0536	1.1057	B4E1H9;B7Z7A9;P00558;B4DHM5;E7ERH5;P07205	4;4;4;3;2;2	20.8	2	2	2	4	4	4	37.715	25.259	5.3963	217.41	173.69	71.549	1.7764e-12
DNA replication licensing factor MCM7	MCM7				4.2159	3.8568	1.1064	A4D2A2;F5H4S2;F5H776;P33993;P33993-2;C9J8M6	6;6;6;6;2;1	13.3	0	0	0	7	7	7				108.69	111.53	10.365	3.3057e-19
40S ribosomal protein S9	RPS9				3.2339	3.8432	1.1075	B5MCT8;C9JM19;P46781;F2Z3C0;A8MXK4	2;2;2;1;1	12.2	1	1	1	2	2	2				11.622	8.4128	11.53	0.00011558
Heat shock cognate 71 kDa protein	HSPA8	3.4052	4.8568	1.4681	6.4292	7.3821	1.1096	P11142;P11142-2;E7ET08;E9PKE3;E9PN89;E9PNE6;E9PI65;E9PLF4;E9PQQ4;E9PQK7;E9PK54;A8K7Q2;P54652;E9PPY6;E9PN25;H0YIE7;B3KUS2;E9PSH5;E9PM13;E9PS65	15;14;14;14;10;8;7;7;6;6;6;6;6;4;3;2;2;1;1;1	31.4	13	13	13	27	27	27	100.88	98.948	21.841	130.94	131.8	14.786	3.846e-92
26S proteasome non-ATPase regulatory subunit 11	PSMD11	6.0061	10.149	1.6441	14.55	14.904	1.1097	O00231	16	42.7	14	14	14	23	23	23	117.58	116.25	10.096	156.99	156.3	10.712	1.9945e-58
Zinc finger protein 780A	ZNF780A	2.3699	0.68984	0.29827	1.4474	1.6092	1.1118	O75290;E9PB48	3;3	6.6	2	2	2	2	2	2	2.7506	1.3991	4.633	45.467	62.211	19.602	7.7551e-13
Cell division cycle and apoptosis regulator protein 1	CCAR1				6.9697	7.148	1.1172	Q8IX12-2;Q8IX12;F5H1H2;F5H2E6;F5H3E1;F5H218;H0YFJ7	7;7;4;3;2;1;1	7.6	0	0	0	11	11	11				76.585	80.491	8.4367	5.9111e-21
Myb-related protein B	MYBL2				19.581	18.708	1.1202	F8W6N6;P10244	4;4	5.6	0	0	0	5	5	5				80.786	73.767	9.2438	1.2524e-08
Protein AHNAK2	AHNAK2				3.4361	3.5977	1.1226	Q8IVF2-3;Q8IVF2	2;2	0.6	0	0	0	3	3	3				168.56	141.81	42.272	7.7289e-09
Targeting protein for Xklp2	TPX2;HCA90				4.8472	4.8344	1.1231	Q9ULW0;Q96RR5	5;5	7.9	1	1	1	12	12	12				117.27	116.95	15.99	6.7653e-14	YES	YES
Dihydrofolate reductase	DHFR				9.301	10.48	1.1267	B4DDD2;P00374;C9JJ68;B4DM58;Q86XF0	3;3;1;1;1	30.4	0	0	0	2	2	2				104.87	104.6	2.1563	3.1405e-09
V-type proton ATPase catalytic subunit A	ATP6V1A				2.3447	2.4637	1.1282	B7Z1R5;P38606;C9JA17;C9JVW8	3;3;2;2	5.7	1	1	1	7	7	7				118.25	118.37	4.2818	2.2435e-07
Heterogeneous nuclear ribonucleoprotein M	HNRNPM	14.57	13.659	0.95675	14.093	15.206	1.1288	P52272-2;P52272;Q59ES8;F5H7Z1	36;36;26;14	55.4	25	25	25	236	236	236	128.14	132.3	37.98	93.995	91.842	13.737	0
Peroxiredoxin-1	PRDX1	2.8389	3.0455	1.0683	1.5006	1.7276	1.1301	Q06830;E9PEN3;Q13162	6;1;1	36.2	4	4	4	6	6	6	196.61	61.781	132.4	73.248	135.76	62.082	2.2127e-18
DNA polymerase delta subunit 3	POLD3				2.9056	3.0544	1.1308	F5H6U9;Q15054;E9PM91;E9PNC0;E9PRK3;Q32N00;Q32MZ9	3;3;2;2;2;2;2	16.5	0	0	0	6	6	6				41.385	45.381	13.704	3.0397e-09
Polyadenylate-binding protein 4	PABPC4				8.5548	7.701	1.1313	B1ANR0;Q13310-2;Q13310;Q4VC03;H0Y5F5;H0YEU6;B1ANR1;H0YEQ8;H0YCC8;P0CB38	9;9;9;9;6;5;3;2;1;1	18.9	1	1	1	21	21	21				79.913	81.324	7.623	2.9728e-69
Zinc finger protein 717	ZNF717	2.7347	1.7264	0.6345	1.4122	1.5654	1.1314	C9JVC3;Q9BY31;C9JSV9	8;8;8	9.7	2	2	2	6	6	6	66.64	17.973	49.681	10.288	4.479	9.6822	2.9179e-20
Ribosomal L1 domain-containing protein 1	RSL1D1				5.8248	6.6149	1.1356	O76021	5	10.4	0	0	0	2	2	2				129.63	126.05	20.798	5.2567e-08
Synemin	SYNM	1.7479	0.93409	0.55064	1.8556	2.0275	1.1356	O15061-3;C9JIE4;O15061-2;O15061	3;3;3;3	7.7	2	2	2	2	2	2	0.056051	106.56	105.42	41.166	45.845	8.6736	3.4165e-06
60S ribosomal protein L27	RPL27				2.8365	3.2089	1.1359	P61353	2	21.3	0	0	0	2	2	2				65.267	41.426	20.304	0.00025389
Polyadenylate-binding protein 1;Polyadenylate-binding protein 3	PABPC1;PABPC3	9.777	9.5134	1.0387	6.3105	6.8191	1.1387	P11940-2;E7ERJ7;P11940;E7EQV3;H0YAR2;H0YBQ4;Q9H361;H0YAP2;H0YBN4;E5RGH3;E5RH24;E5RJB9;H0YB86;Q4VXU2;E5RHG7;Q4VY17;H0YC10;E5RGC4;E5RFD8;H0YAS7;H0YAS6;H0YB75;Q5JQF8	11;11;11;10;7;6;6;4;4;3;3;3;3;3;2;2;1;1;1;1;1;1;1	26	4	4	4	28	28	28	68.555	70.968	8.5356	100.15	105.87	24.588	1.0118e-64
Death domain-associated protein 6	DAXX	2.4812	2.623	1.0571	6.1717	6.9527	1.1478	F5H082;Q9UER7-2;Q9UER7;Q5STR5;Q4VX54	3;3;3;1;1	8	2	2	2	8	8	8	2.6974	6.9839	3.9935	60.771	60.885	7.4405	5.1105e-36
60S ribosomal protein L38	RPL38				9.9373	11.481	1.1554	P63173	2	34.3	0	0	0	2	2	2				95.585	86.763	0.40645	4.7161e-06
Signal transducing adapter molecule 1	STAM	4.7631	6.3767	1.3388	6.5006	7.6639	1.1579	Q92783-2;Q92783;B4DZT2;C9J1E5;A6NMU3;O75886	4;4;3;1;1;1	12.2	2	2	2	4	4	4	38.262	33.762	4.3506	77.53	72.805	7.9821	1.1634e-20
Heat shock protein beta-1	HSPB1	1.4465	1.6025	1.1533	3.8314	4.3184	1.1649	P04792;F8WE04;B4DL87;C9J3N8	5;4;3;1	29.8	8	8	8	13	13	13	120.61	167.07	61.663	76.347	78.795	12.196	1.5043e-21
26S proteasome non-ATPase regulatory subunit 3	PSMD3	1.1625	1.1711	1.0747	1.9548	2.4867	1.1654	F5H8K4;O43242;B4DT72	5;5;4	11.9	2	2	2	8	8	8	2.9593	21.301	19.387	90.995	89.419	20.172	5.6144e-26
DNA cross-link repair 1A protein	DCLRE1A				13.121	14.325	1.1716	Q6PJP8	2	2.1	0	0	0	4	4	4				56.386	62.166	8.5336	9.2806e-05
Heterogeneous nuclear ribonucleoprotein K	HNRNPK	6.8338	6.1475	0.9032	7.5422	8.5308	1.1721	Q5T6W5;P61978-3;P61978;P61978-2;Q5T6W2;B4DFF1;Q5T6W1	5;5;5;5;4;4;2	17.3	3	3	3	9	9	9	100.53	87.259	5.3015	107.43	89.06	33.682	2.475e-30
Aldo-keto reductase family 1 member C1;Aldo-keto reductase family 1 member C3;Aldo-keto reductase family 1 member C4;Aldo-keto reductase family 1 member C2	AKR1C1;AKR1C3;AKR1C2;AKR1C4				6.8163	8.3906	1.1735	Q04828;P42330;A6NHU4;H0Y804;B4DK69;P17516;P52895;E9PBP5;B5ME26	4;4;2;2;2;2;2;1;1	13	1	1	1	2	2	2				31.212	45.902	7.0564	1.42e-16
Zinc finger CCCH domain-containing protein 11A	ZC3H11A	11.814	6.6747	0.56496	12.981	13.129	1.1759	B4DLG2;O75152;E9PBY7;E9PQ61	3;3;2;2	4.9	2	2	2	7	7	7	4.4734	6.2503	1.8228	72.678	71.399	9.9949	2.165e-08
Stress-induced-phosphoprotein 1	STIP1	0.92546	0.92122	1.1166	6.9696	8.8141	1.177	P31948;G3XAD8;F5H0T1;H0YGI8;F5GXD8;F5H783	9;9;7;2;2;2	14.2	3	3	3	15	15	15	75.025	94.24	13.604	102.19	100.97	19.235	1.6418e-23	YES
Upstream-binding protein 1	UBP1				10.535	12.399	1.177	Q9NZI7-4;Q9NZI7;F8WEP8	2;2;1	6	0	0	0	2	2	2				30.461	34.113	1.6613	3.6408e-23
Parafibromin	CDC73	7.1784	6.0698	0.8245	5.0207	5.9723	1.1789	Q6P1J9;B4DV47	4;3	9	4	4	4	7	7	7	64.41	63.043	2.7201	84.716	98.703	17.787	2.8064e-08
Heat shock factor protein 1	HSF1				10.554	12.448	1.1794	E9PMQ6;Q00613-2;Q00613;E9PI02	6;6;6;5	16.3	0	0	0	6	6	6				92.211	83.832	16.795	2.1433e-15	YES	YES
Tubulin beta chain;Tubulin beta-2B chain;Tubulin beta-2A chain;Tubulin beta-3 chain	TUBB;TUBB2B;TUBB2A;TUBB4;TUBB3	1.4586	1.3793	0.96147	1.7306	2.4808	1.1796	Q5JP53;F8VYX6;F8VW92;P07437;Q5ST81;F8VUJ7;Q9BVA1;Q13885;B4DFH6;E7ENH1;E7EWR1;Q13509;E9PBJ4;E7EX69;F5H8C9;A8K854;F5H894;B3KS31;B4DP54;Q9BUF5;F5H0I4;A6NKZ8;C9JAA5;Q5SQY0;Q3ZCM7;A6NNZ2;G3V5W4;G3V2R8;G3V3R4;G3V2N6;G3V2A3;Q9H4B7;CON__ENSEMBL:ENSBTAP00000025008	7;7;7;7;6;6;6;6;5;5;5;5;4;4;4;4;3;3;3;3;2;2;2;2;2;2;1;1;1;1;1;1;1	21.1	3	3	3	15	15	15	34.194	35.504	3.2793	112.05	137.42	39.368	1.1384e-23
Probable helicase senataxin	SETX				2.7359	3.2305	1.1853	Q7Z333-3;Q7Z333;Q7Z333-4	2;2;2	1.1	0	0	0	4	4	4				114.39	122.93	11.474	5.0438e-07
Spliceosome RNA helicase DDX39B	DDX39B;BAT1	3.3741	3.7397	0.83536	2.0155	2.7945	1.1865	Q13838;Q13838-2;F8VQ10;H0Y7G4;B4DP52;Q5STU3;H0Y7X6;F8W0J0;H0Y400;F6WLT2;F8VZL8;H0Y800;H0Y557;F6S4E6;F6UN21;F6TRA5;F6UJC5;E9PP12;H0Y6N8;H0Y4V8;H0Y6G9;F6V772;F6QYI9;F6R6M7;B4DIJ6;H0Y6J9;F6QWI5;H0Y6Y9;F6U6E2;F6S2B7;F6SXL5;E7EMX2;H0YCC6	7;7;7;6;6;6;5;4;4;4;4;3;3;3;3;3;3;3;2;2;2;2;2;2;2;1;1;1;1;1;1;1;1	15.2	9	9	9	20	20	20	181.75	188.19	18.302	86.379	93.177	16.92	2.3358e-20
Insulin-like growth factor 2 mRNA-binding protein 3	IGF2BP3	13.239	11.43	0.86334	6.5233	8.0514	1.1885	O00425;O00425-2;F8WD15	10;3;1	24	4	4	4	25	25	25	139.01	135.42	11.903	102.86	98.334	8.3926	6.7099e-92
ATP-dependent RNA helicase DDX3X;ATP-dependent RNA helicase DDX3Y	DDX3X;DDX3Y	5.1083	4.2198	1.007	3.5669	4.4818	1.1924	B4E3E8;O00571;B4DXX7;O15523;B4DLU5;B4E132;C9J8G5;C9J081;B4E3C4;D6RCM4;E9PCD8;Q9NQI0-2;D6RDK4;Q9NQI0	17;17;13;13;10;6;2;2;2;1;1;1;1;1	27.2	11	11	11	47	47	47	58.382	58.263	21.508	116.59	115.89	14.441	7.1396e-78
Fragile X mental retardation syndrome-related protein 1	FXR1	5.0285	6.028	1.4938	6.9898	9.2502	1.1981	E7EU85;E9PFF5;P51114-3;P51114-2;E7ERF5;B4DXZ6;P51114;C9JZE0;C9JY20;C9IZ22	6;6;6;6;6;6;6;2;2;1	18.5	5	5	5	13	13	13	165.24	162.42	13.646	96.257	95.975	10.476	1.8574e-38
KH domain-containing, RNA-binding, signal transduction-associated protein 1	KHDRBS1	12.218	9.1523	0.74911	9.64	11.567	1.1999	Q07666-2;E7ET98;Q07666;Q07666-3	3;3;3;2	5.7	2	2	2	3	3	3	116.59	109.55	8.8354	77.962	72.629	6.531	2.1763e-09
Fragile X mental retardation syndrome-related protein 2	FXR2				6.2912	7.5497	1.2	P51116	4	7.3	0	0	0	2	2	2				116.81	103.63	14.693	1.1514e-21
SAP domain-containing ribonucleoprotein	SARNP				10.429	13.88	1.2013	P82979;F8VZQ9;H0YHG0	3;3;3	13.8	1	1	1	3	3	3				79.555	74.806	13.529	2.154e-07
	JUP	0.94353	0.82634	0.92144	1.8496	2.1011	1.2013	F5GWP8;C9JK18;C9JKY1;C9JTX4;C9J826	30;8;8;7;7	48.7	36	35	35	41	40	40	176.48	162.35	52.623	169.43	171.13	44.633	4.0984e-194
Flap endonuclease 1	FEN1				4.3508	5.0054	1.2097	P39748;F5H1Y3	4;1	13.7	0	0	0	8	8	8				82.71	80.918	7.9446	3.2017e-11
60S ribosomal protein L26;60S ribosomal protein L26-like 1	RPL26;RPL26L1	18.702	21.845	1.1681	18.683	23.621	1.2187	P61254;A6NE05;E5RIT6;Q9UNX3;E5RHH1	4;4;3;3;1	22.8	6	6	6	4	4	4	95.105	116.08	17.564	13.355	12.051	4.5176	3.655e-08
X-ray repair cross-complementing protein 6	XRCC6	6.1266	6.4858	0.96335	8.4496	10.293	1.2223	P12956;B1AHC9;B1AHC7;B1AHC8;F5H1I8	18;17;16;16;14	35.3	21	21	21	93	93	93	146.38	145.59	9.0475	94.984	96.538	11.944	5.6917e-89
U3 small nucleolar RNA-associated protein 14 homolog A	UTP14A				6.2357	6.8623	1.224	E9PEL7;Q9BVJ6;F8WD00	2;2;1	3.1	0	0	0	4	4	4				56.629	52.559	16.858	3.594e-07
Heterogeneous nuclear ribonucleoprotein A3	HNRNPA3	4.0096	3.0801	0.76574	5.195	7.9705	1.2243	E7EWI9;E7ERJ4;P51991-2;P51991	4;4;4;4	17.7	7	7	7	17	17	17	83.036	92.008	23.683	110.96	110.45	16.661	8.9692e-19
Fragile X mental retardation protein 1	FMR1	8.4208	10.92	1.321	7.5722	9.2745	1.2351	Q06787-6;Q06787-4;Q06787-5;Q06787-7;Q06787-3;Q06787;G8JLE9;A8MQB8;Q06787-8;G3V0J0;Q06787-2;G8JL90;Q8IXW7;F8W871	9;9;9;9;9;9;8;8;8;8;8;8;6;1	16.9	3	3	3	14	14	14	46.158	37.109	5.1179	75.647	69.303	18.111	7.5553e-29
D-3-phosphoglycerate dehydrogenase	PHGDH				4.267	5.7336	1.2408	F5H634;Q5SZU1;O43175	2;2;2	4.2	0	0	0	3	3	3				109.13	115.99	8.6559	0.0011809
DBIRD complex subunit ZNF326	ZNF326	11.459	7.5387	0.65791	10.966	13.242	1.2504	Q5BKZ1;A8MYX1;B4E179	2;2;1	4.3	2	2	2	7	7	7	127.58	143.12	16.327	66.143	76.233	14.232	6.224e-18
Poly(rC)-binding protein 2	PCBP2				9.2588	11.782	1.2549	F8W0G4;F8VXH9;F8W1G6;B4DRD7;B4DLC0;G3V0E8;F8VZX2;B4DXP5;Q68Y55;Q32Q82;F8VYL7;A8K7X6;Q15366;Q6IPF4	1;1;1;1;1;1;1;1;1;1;1;1;1;1	8.2	0	0	0	6	6	6				51.697	44.289	5.5586	0.0004035
FACT complex subunit SSRP1	SSRP1	3.3477	2.879	0.84122	4.5551	6.1266	1.2581	Q08945;E9PPZ7;E9PMD4	8;2;2	12.8	6	6	6	16	16	16	86.348	80.293	9.2136	105.45	103.58	14.236	6.1934e-30
14-3-3 protein epsilon;14-3-3 protein zeta/delta;14-3-3 protein theta;14-3-3 protein eta;14-3-3 protein beta/alpha;14-3-3 protein beta/alpha, N-terminally processed;14-3-3 protein gamma;14-3-3 protein gamma, N-terminally processed;14-3-3 protein sigma	YWHAE;YWHAG;YWHAZ;YWHAQ;YWHAH;YWHAB;SFN	1.1537	1.6915	1.3952	1.8208	2.5103	1.2583	P62258-2;P62258;B4DE78;P31947-2;B4DHC4;P31946-2;P63104;P27348;Q04917;P31946;E7EX29;P61981;P31947;E5RGE1;Q4VY20;E5RIR4;E9PD24;E7EVZ2;Q4VY19;B7Z2E6;H0YB80;E7ESK7;E9PG15;A2IDB2;B0AZS6;E7EX24;B4DMT8	3;3;2;2;2;2;2;2;2;2;2;2;2;1;1;1;1;1;1;1;1;1;1;1;1;1;1	13.3	12	12	12	6	6	6	121.24	101.17	30.706	73.646	86.207	11.482	2.1116e-09
Pachytene checkpoint protein 2 homolog	TRIP13				6.9295	9.5053	1.2669	Q15645	2	5.6	0	0	0	3	3	3				115.49	125.03	18.239	3.138e-06
UPF0361 protein C3orf37	C3orf37				2.4846	3.4863	1.2738	E7EMP6;Q96FZ2;D6RGK7;D6R9T3;D6RAI0;D6RAZ3	4;4;3;3;1;1	18.6	1	1	1	8	8	8				69.782	54.97	13.314	1.1742e-19
Eukaryotic initiation factor 4A-I;Eukaryotic initiation factor 4A-II	EIF4A1;EIF4A2	6.5814	7.1806	1.3422	5.3988	7.5874	1.2754	P60842;E7EQG2;Q14240;Q14240-2;B4DKP9;B4E102;Q9NZE6;E7EMV8;E9PBH4;F8WE11	10;6;6;6;4;3;3;2;1;1	32	9	9	9	18	18	18	69.81	70.623	11.585	126.02	126.73	24.256	3.1342e-35
Zinc finger CCCH domain-containing protein 14	ZC3H14	4.5438	3.7829	0.83255	8.4853	4.7908	1.2788	H0YJA2;F8W9T2;Q6PJT7-5;G3V5R4;Q6PJT7-2;Q6PJT7;G3V5I6;Q6PJT7-4;Q6PJT7-3;F8W848;G3V256;G3V3Y4;G3V411	3;3;3;3;3;3;2;2;2;2;2;1;1	6.6	2	2	2	3	3	3	114.37	153.54	38.701	74.339	70.852	70.709	1.7531e-13
Ski-like protein	SKIL				3.5482	5.0649	1.2826	P12757-3;C9JQW3;P12757-5;P12757	3;3;3;3	6.3	0	0	0	3	3	3				180.87	174.27	10.179	4.0066e-08
40S ribosomal protein S16	RPS16				4.9019	6.3239	1.2899	P62249;Q6IPX4	2;1	14.4	1	1	1	6	6	6				41.191	41.793	1.8224	1.5089e-06
RNA-binding motif protein, X chromosome;RNA-binding motif protein, X chromosome, N-terminally processed;RNA binding motif protein, X-linked-like-1;RNA binding motif protein, X-linked-like-1, N-terminally processed;RNA-binding motif protein, X-linked-like-2	RBMX;RBMXL1;RBMXL2	3.2525	2.6887	0.82665	5.2579	5.5379	1.2935	B4E3U4;P38159;P38159-2;Q96E39;O75526;Q8N7X1	4;4;3;2;2;1	21.9	3	3	3	14	14	14	105.77	113.23	5.9377	111.25	118.29	14.434	2.0095e-09
Cold shock domain-containing protein E1	CSDE1				1.524	2.0559	1.2987	O75534-2;O75534;E9PGZ0;G5E9Q2;E9PLT0;E9PLD4	4;4;4;4;3;1	5.5	1	1	1	7	7	7				30.313	32.636	14.161	2.0011e-08
Poly(rC)-binding protein 1	PCBP1	1.7505	1.7346	0.94932	2.1082	2.7844	1.3116	Q15365	1	3.7	2	2	2	4	4	4	22.581	33.443	11.345	43.05	42.557	2.8327	0.00048002
Neuroblast differentiation-associated protein AHNAK	AHNAK				2.6464	3.2719	1.3174	Q09666;Q8N274	3;2	3	0	0	0	5	5	5				52.363	45.996	20.174	1.1151e-07
KRR1 small subunit processome component homolog	KRR1				3.7261	4.9093	1.3175	Q13601-2;Q13601	3;3	10.8	1	1	1	5	5	5				90.478	71.118	15.988	3.2913e-07
Crossover junction endonuclease EME1	EME1				4.631	6.1514	1.3283	H0Y9Z4;Q96AY2;Q96AY2-2	1;1;1	3.3	0	0	0	2	2	2				55.377	36.489	14.888	0.0037168
Acidic leucine-rich nuclear phosphoprotein 32 family member E	ANP32E				9.4049	13.036	1.3396	E9PPH5;Q5TB20;Q9BTT0	2;2;2	12.3	0	0	0	7	7	7				147.48	129.38	21.271	8.0249e-07
Profilin-1	PFN1	22.486	20.281	0.90197	1.0346	1.4361	1.3566	P07737	1	10	2	2	2	2	2	2	23.412	21.953	1.4528	247.31	192.58	57.704	2.6906e-06
Breast carcinoma-amplified sequence 3	BCAS3				2.0542	2.8345	1.36	Q9H6U6-2;Q9H6U6-7;Q9H6U6;Q9H6U6-3;Q9H6U6-8;Q9H6U6-6	4;4;4;4;4;3	6.9	1	1	1	4	4	4				25.088	23.734	21.447	1.0821e-43
60S ribosomal protein L21	RPL21	5.5806	4.6838	0.94204	4.2455	5.8736	1.3669	G3V1B3;P46778	1;1	17.2	3	3	3	8	8	8	81.039	59.072	16.481	70.645	73.502	6.5491	5.1845e-05
Serine/threonine-protein kinase PLK2	PLK2	1.3213	1.7347	1.3009	1.795	2.5988	1.3675	Q9NYY3;F5H6W3;E7ETF7	9;6;5	14.6	6	6	6	11	11	11	26.847	29.64	16.976	32.936	42.063	16.907	1.0603e-30
Polymerase I and transcript release factor	PTRF	8.8416	9.288	1.0913	11.555	16.027	1.3818	Q6NZI2;B3KRY5;Q6NZI2-2;Q6NZI2-3	12;10;9;6	31.5	17	17	17	41	41	41	91.822	89.005	14.569	101.17	99.184	8.655	4.6844e-209
60S ribosomal protein L11	RPL11				3.4006	4.7956	1.406	Q5VVC9;Q5VVC8;P62913-2;P62913	1;1;1;1	10.7	0	0	0	4	4	4				71.073	64.149	10.327	1.0353e-07
Interleukin-18	IL18				6.2736	8.8504	1.4107	Q6WWJ7;Q14116	2;2	9	0	0	0	2	2	2				118.38	90.003	17.576	0.00046161
Nuclear factor of activated T-cells 5	NFAT5				7.1433	6.2057	1.4125	O94916-2;O94916-3;O94916;A2RRB4;E9PHR7	2;2;2;2;2	2.3	0	0	0	4	4	4				98.182	93.83	58.233	3.5627e-05		YES
NAD(P)H dehydrogenase [quinone] 1	NQO1				4.7155	7.2713	1.4235	B4DLR8;B7ZAD1;P15559	3;3;3	14.4	1	1	1	5	5	5				158.27	153.7	9.0888	4.489e-06
Eukaryotic peptide chain release factor subunit 1	ETF1				7.9522	11.37	1.4298	D6RCB3;D6RJE8;Q96CG1;B7Z7P8;P62495	1;1;1;1;1	13.7	0	0	0	2	2	2				61.394	75.257	15.898	0.00051693
Peptidyl-prolyl cis-trans isomerase A;Peptidyl-prolyl cis-trans isomerase	PPIA	4.0664	4.5568	1.403	0.66013	0.94505	1.4609	P62937;Q567Q0;B4DM82;F8WE65;C9J5S7;H0YEL5;A6NNE7;C9JQD4;O43447;P45877;P23284	4;3;3;2;2;1;1;1;1;1;1	21.2	5	5	5	4	4	4	148.46	93.224	74.303	91.54	80.356	22.465	1.3955e-07
THO complex subunit 1	THOC1				2.3291	3.3225	1.4637	Q96FV9;Q96FV9-2;Q96FV9-3	5;2;1	10.5	1	1	1	5	5	5				108.09	112.43	12.197	5.7626e-17
40S ribosomal protein S23	RPS23	2.7167	2.32	0.85399	1.8747	2.7752	1.4914	P62266	1	7.7	2	2	2	2	2	2	47.286	39.397	12.738	16.587	9.1765	10.099	4.9648e-05
Annexin A5;Annexin	ANXA5	8.3997	13.528	1.754	4.7062	7.0223	1.4921	P08758;D6RBL5;D6RBE9;E7ENQ5;E9PHT9;D6RCN3	9;7;6;6;4;1	33.8	4	4	4	8	8	8	164.68	162.12	12.846	108.74	96.465	14.658	3.2209e-24
26S proteasome non-ATPase regulatory subunit 12	PSMD12	3.4435	6.8808	2.0353	9.0016	13.251	1.5339	O00232;A6NP15	15;13	37.7	9	9	9	20	20	20	72.742	56.294	21.34	66.561	69.357	5.4465	3.8022e-118
Annexin A1;Annexin	ANXA1				5.7993	9.4015	1.5343	P04083;Q5T3N1;Q5T3N0	7;5;3	26.6	1	0	0	4	4	4				25.904	31.688	13.679	6.1232e-65
Eukaryotic translation initiation factor 5A-2;Eukaryotic translation initiation factor 5A-1-like;Eukaryotic translation initiation factor 5A-1	EIF5A2;EIF5AL1;EIF5A	4.2643	5.3905	1.2174	3.912	6.0347	1.5357	F8WCJ1;C9J7B5;C9J4W5;Q9GZV4;Q6IS14;P63241;P63241-2	1;1;1;1;1;1;1	11.4	5	5	5	2	2	2	36.077	44.407	4.3533	6.3998	4.2177	3.8211	0.00022476
NFATC2-interacting protein	NFATC2IP				4.2356	6.2315	1.541	Q8NCF5;Q8NCF5-3;Q8NCF5-2	6;4;4	15.3	0	0	0	6	6	6				103.71	90.178	16.249	3.8315e-15
Apoptotic chromatin condensation inducer in the nucleus	ACIN1				4.9483	7.6845	1.5433	E7EQT4;Q9UKV3-5;Q9UKV3;G3V3B0;Q9UKV3-3;Q9UKV3-2	4;4;4;3;3;3	4.4	0	0	0	3	3	3				41.757	41.124	19.495	4.4713e-07
FAS-associated factor 1	FAF1				3.7692	5.5486	1.6092	Q9UNN5;B1ANM7;Q9UNN5-2;F5GZD2;B4DEJ6;B3KT28	4;3;3;3;2;2	7.4	0	0	0	3	3	3				170.77	166.4	7.5936	4.333e-10
GTP-binding nuclear protein Ran	RAN	2.1437	3.263	1.5877	7.043	11.427	1.6143	P62826;B5MDF5;H0YFC6;F5H018;B4DV51	3;3;2;2;1	13.4	3	3	3	3	3	3	84.438	84.462	4.0614	4.4274	1.3899	0.90186	2.635e-07
S1 RNA-binding domain-containing protein 1	SRBD1				5.2148	7.9321	1.7301	Q8N5C6;B7Z6X7;Q8N5C6-2	11;9;9	12.1	1	1	1	20	20	20				99.982	105.71	27.807	1.2627e-37
Tyrosyl-DNA phosphodiesterase 2	TDP2				14.04	21.53	1.7576	O95551;O95551-2;O95551-3;F5H3E4	2;2;1;1	7.2	0	0	0	5	5	5				11.989	12.287	13.761	1.2815e-05
Galectin-7	LGALS7	0.23469			0.27166	2.5938	1.885	P47929	3	30.1	2	1	1	3	3	3	199.78			182.92	146.71	146.88	2.0524e-10
Translin-associated protein X	TSNAX				6.9176	15.702	2.2698	Q5VVQ1;Q99598	2;2	19	0	0	0	2	2	2				31.598	79.852	39.469	3.0838e-07	YES	YES
DNA endonuclease RBBP8	RBBP8				3.657	8.516	2.3287	Q99708;E7ETY1;A8MTZ9;A6NKN2	3;3;2;2	4	0	0	0	3	3	3				45.707	49.522	9.8078	1.7972e-07
Thymidylate synthase	TS;TYMS	3.8324	17.761	4.3565	6.7389	12.936	2.4354	Q8WYK3;P04818;Q8WYK4	5;5;2	26.5	6	6	6	11	11	11	43.931	51.125	13.766	81.368	101.88	25.94	1.3313e-24
Rho GDP-dissociation inhibitor 1	ARHGDIA	1.1348	7.7704	6.4768	13.063	37.583	3.0285	P52565;A8MXW0	4;2	21.1	8	8	8	11	11	11	152.57	169.16	33.833	97.733	96.677	11.809	2.9876e-32
Spermatogenesis-associated protein 5	SPATA5				4.929	16.28	3.3029	Q8NB90;Q8NB90-3;Q8NB90-2	3;2;2	4.5	1	1	1	2	2	2				130.82	118.96	14.499	5.5926e-11
Codanin-1	CDAN1	2.2582	0.068479	0.030325				C9K0H8;Q8IWY9-1;Q8IWY9	2;2;2	2.9	2	2	2	0	0	0	2.9532	175.49	171.66				8.6439e-05
Mitotic spindle assembly checkpoint protein MAD1	MAD1L1				2.9571			B3KR41;Q9Y6D9;C9JTA2;C9JP81;F5GXH0;C9JKI7;C9JPS1;C9K086	5;5;2;2;2;1;1;1	10.9	0	0	0	2	1	1				217.62			1.1285e-09
Zinc finger protein 691	ZNF691	3.2275	1.0988	0.3166				Q5VV52-2;Q5VV50;Q5VV52;B4DJR7	3;3;3;3	11.3	2	2	2	1	1	1	129.83	14.175	96.704				4.0055e-09
Zinc finger protein with KRAB and SCAN domains 4	ZKSCAN4	4.0563	1.0384	0.28827				B7Z7H3;Q969J2	1;1	3.3	2	2	2	1	1	1	83.929	44.477	55.121				8.8835e-05
